# Supplementary material for: MicroRNA Expression Profile in Penile Cancer Revealed by Next-Generation Small RNA Sequencing
Source: PLoS One. 2015 Jul 9;10(7):e0131336. doi: 10.1371/journal.pone.0131336 (PMC4497725; doi:10.1371/journal.pone.0131336)
Supplement: S1 File — (XLS) [file pone.0131336.s008.xls]

## Sheet: Sheet1
File S1. The putative target genes of deregulated miRNAs between the cancerous and adjacent normal penile tissues.
miRNA name	Target gene	miRNA target predicting tools ( '+' means target genes can be found by this tool)
		MicroCosm	TargetSpy	miRanda
hsa-miR-107	AATF	+	+	+
hsa-miR-107	BCAS4	+	+	+
hsa-miR-107	BEST1	+	+	+
hsa-miR-107	BOLA3	+	+	+
hsa-miR-107	BST1	+	+	+
hsa-miR-107	C11orf53	+	+	+
hsa-miR-107	C2orf42	+	+	+
hsa-miR-107	C6orf57	+	+	+
hsa-miR-107	CCNE1	+	+	+
hsa-miR-107	CHGA	+	+	+
hsa-miR-107	CLASRP	+	+	+
hsa-miR-107	CREB3L3	+	+	+
hsa-miR-107	CYFIP1	+	+	+
hsa-miR-107	DGKD	+	+	+
hsa-miR-107	DLL1	+	+	+
hsa-miR-107	DUS1L	+	+	+
hsa-miR-107	EXOC3L4	+	+	+
hsa-miR-107	FAM101A	+	+	+
hsa-miR-107	FAM103A1	+	+	+
hsa-miR-107	HMOX2	+	+	+
hsa-miR-107	HRH3	+	+	+
hsa-miR-107	IDUA	+	+	+
hsa-miR-107	IP6K3	+	+	+
hsa-miR-107	ITGAX	+	+	+
hsa-miR-107	KDM4D	+	+	+
hsa-miR-107	KDM5B	+	+	+
hsa-miR-107	LRIG2	+	+	+
hsa-miR-107	LRPPRC	+	+	+
hsa-miR-107	LRRC25	+	+	+
hsa-miR-107	METTL4	+	+	+
hsa-miR-107	MRPS2	+	+	+
hsa-miR-107	MTMR4	+	+	+
hsa-miR-107	NEIL1	+	+	+
hsa-miR-107	NF1	+	+	+
hsa-miR-107	NOD1	+	+	+
hsa-miR-107	PDK4	+	+	+
hsa-miR-107	PDYN	+	+	+
hsa-miR-107	PEAK1	+	+	+
hsa-miR-107	PPPDE2	+	+	+
hsa-miR-107	PTPN4	+	+	+
hsa-miR-107	PWWP2B	+	+	+
hsa-miR-107	RAB40AL	+	+	+
hsa-miR-107	RHBDD3	+	+	+
hsa-miR-107	RPGRIP1L	+	+	+
hsa-miR-107	SDR42E1	+	+	+
hsa-miR-107	SLC3A1	+	+	+
hsa-miR-107	SMPD1	+	+	+
hsa-miR-107	SP5	+	+	+
hsa-miR-107	ST8SIA5	+	+	+
hsa-miR-107	TAF5	+	+	+
hsa-miR-107	TMED3	+	+	+
hsa-miR-107	TRAPPC1	+	+	+
hsa-miR-107	VPS4A	+	+	+
hsa-miR-107	XKR8	+	+	+
hsa-miR-107	ZNF627	+	+	+
hsa-miR-127-5p	ADAP1	+	+	+
hsa-miR-127-5p	ADIPOR1	+	+	+
hsa-miR-127-5p	AGTRAP	+	+	+
hsa-miR-127-5p	AKAP10	+	+	+
hsa-miR-127-5p	ALPPL2	+	+	+
hsa-miR-127-5p	ASB16	+	+	+
hsa-miR-127-5p	BLVRB	+	+	+
hsa-miR-127-5p	C15orf27	+	+	+
hsa-miR-127-5p	C17orf56	+	+	+
hsa-miR-127-5p	CCDC28A	+	+	+
hsa-miR-127-5p	CLDN22	+	+	+
hsa-miR-127-5p	COIL	+	+	+
hsa-miR-127-5p	DEDD2	+	+	+
hsa-miR-127-5p	ELMO2	+	+	+
hsa-miR-127-5p	GSTT2	+	+	+
hsa-miR-127-5p	HOXA6	+	+	+
hsa-miR-127-5p	HS3ST2	+	+	+
hsa-miR-127-5p	ITGB1BP3	+	+	+
hsa-miR-127-5p	KIAA1107	+	+	+
hsa-miR-127-5p	LCN1	+	+	+
hsa-miR-127-5p	LGALS3BP	+	+	+
hsa-miR-127-5p	LRRC28	+	+	+
hsa-miR-127-5p	MAPK3	+	+	+
hsa-miR-127-5p	MEIS3	+	+	+
hsa-miR-127-5p	NOX1	+	+	+
hsa-miR-127-5p	SIT1	+	+	+
hsa-miR-127-5p	SPRR2B	+	+	+
hsa-miR-127-5p	TBX22	+	+	+
hsa-miR-127-5p	TKTL2	+	+	+
hsa-miR-127-5p	TMEM140	+	+	+
hsa-miR-127-5p	TSEN54	+	+	+
hsa-miR-127-5p	TSPO	+	+	+
hsa-miR-127-5p	TUBG2	+	+	+
hsa-miR-129-2-3p	C11orf57	+	+	+
hsa-miR-129-2-3p	C19orf35	+	+	+
hsa-miR-129-2-3p	C1orf88	+	+	+
hsa-miR-129-2-3p	CACNB1	+	+	+
hsa-miR-129-2-3p	CCDC64B	+	+	+
hsa-miR-129-2-3p	CDK5R1	+	+	+
hsa-miR-129-2-3p	CIB2	+	+	+
hsa-miR-129-2-3p	CSPG4	+	+	+
hsa-miR-129-2-3p	CXorf21	+	+	+
hsa-miR-129-2-3p	DEDD2	+	+	+
hsa-miR-129-2-3p	EYA2	+	+	+
hsa-miR-129-2-3p	FAM58A	+	+	+
hsa-miR-129-2-3p	FUT7	+	+	+
hsa-miR-129-2-3p	GATA5	+	+	+
hsa-miR-129-2-3p	GCM1	+	+	+
hsa-miR-129-2-3p	GNG12	+	+	+
hsa-miR-129-2-3p	GTDC1	+	+	+
hsa-miR-129-2-3p	HAUS5	+	+	+
hsa-miR-129-2-3p	HIST2H2BE	+	+	+
hsa-miR-129-2-3p	IL19	+	+	+
hsa-miR-129-2-3p	LPAR2	+	+	+
hsa-miR-129-2-3p	MVD	+	+	+
hsa-miR-129-2-3p	OXER1	+	+	+
hsa-miR-129-2-3p	PLXNA1	+	+	+
hsa-miR-129-2-3p	POLG	+	+	+
hsa-miR-129-2-3p	RANGAP1	+	+	+
hsa-miR-129-2-3p	RHBDD3	+	+	+
hsa-miR-129-2-3p	SBK1	+	+	+
hsa-miR-129-2-3p	SEMA5B	+	+	+
hsa-miR-129-2-3p	SHROOM3	+	+	+
hsa-miR-129-2-3p	STK4	+	+	+
hsa-miR-129-2-3p	TNFRSF11A	+	+	+
hsa-miR-129-2-3p	ZNF350	+	+	+
hsa-miR-129-2-3p	ZNF598	+	+	+
hsa-miR-135b-5p	B3GALTL	+	+	+
hsa-miR-135b-5p	BTNL3	+	+	+
hsa-miR-135b-5p	C9orf57	+	+	+
hsa-miR-135b-5p	CPLX1	+	+	+
hsa-miR-135b-5p	CXCL10	+	+	+
hsa-miR-135b-5p	CYB5A	+	+	+
hsa-miR-135b-5p	CYP4F22	+	+	+
hsa-miR-135b-5p	EMILIN2	+	+	+
hsa-miR-135b-5p	F2RL3	+	+	+
hsa-miR-135b-5p	GNG3	+	+	+
hsa-miR-135b-5p	HMG20A	+	+	+
hsa-miR-135b-5p	KTI12	+	+	+
hsa-miR-135b-5p	MON1A	+	+	+
hsa-miR-135b-5p	PCYOX1L	+	+	+
hsa-miR-135b-5p	PHKG1	+	+	+
hsa-miR-135b-5p	PIGH	+	+	+
hsa-miR-135b-5p	PLAGL1	+	+	+
hsa-miR-135b-5p	PTGER1	+	+	+
hsa-miR-135b-5p	SLC16A2	+	+	+
hsa-miR-135b-5p	SLITRK6	+	+	+
hsa-miR-135b-5p	TCFL5	+	+	+
hsa-miR-135b-5p	TMED5	+	+	+
hsa-miR-135b-5p	TRPM4	+	+	+
hsa-miR-135b-5p	UBOX5	+	+	+
hsa-miR-135b-5p	ZNF140	+	+	+
hsa-miR-135b-5p	ZNF468	+	+	+
hsa-miR-135b-5p	ZSCAN21	+	+	+
hsa-miR-136-5p	ANGPTL3	+	+	+
hsa-miR-136-5p	C15orf42	+	+	+
hsa-miR-136-5p	CERS4	+	+	+
hsa-miR-136-5p	EAPP	+	+	+
hsa-miR-136-5p	ELK4	+	+	+
hsa-miR-136-5p	GLE1	+	+	+
hsa-miR-136-5p	GPR45	+	+	+
hsa-miR-136-5p	HDHD2	+	+	+
hsa-miR-136-5p	HR	+	+	+
hsa-miR-136-5p	IFNGR1	+	+	+
hsa-miR-136-5p	IL10RA	+	+	+
hsa-miR-136-5p	IMPG1	+	+	+
hsa-miR-136-5p	KIAA1967	+	+	+
hsa-miR-136-5p	MURC	+	+	+
hsa-miR-136-5p	RHD	+	+	+
hsa-miR-136-5p	SOCS4	+	+	+
hsa-miR-136-5p	UBR1	+	+	+
hsa-miR-136-5p	UGT2B17	+	+	+
hsa-miR-136-5p	ZC3H12B	+	+	+
hsa-miR-141-3p	ACOT7	+	+	+
hsa-miR-141-3p	ACP5	+	+	+
hsa-miR-141-3p	ADRB1	+	+	+
hsa-miR-141-3p	ARHGEF18	+	+	+
hsa-miR-141-3p	ARMC7	+	+	+
hsa-miR-141-3p	BAG2	+	+	+
hsa-miR-141-3p	BICD2	+	+	+
hsa-miR-141-3p	C15orf42	+	+	+
hsa-miR-141-3p	C16orf74	+	+	+
hsa-miR-141-3p	C2orf42	+	+	+
hsa-miR-141-3p	CDK2AP2	+	+	+
hsa-miR-141-3p	CKAP2L	+	+	+
hsa-miR-141-3p	CPSF4	+	+	+
hsa-miR-141-3p	DDIT4L	+	+	+
hsa-miR-141-3p	EVI5L	+	+	+
hsa-miR-141-3p	FAM84A	+	+	+
hsa-miR-141-3p	FAM9C	+	+	+
hsa-miR-141-3p	GCC1	+	+	+
hsa-miR-141-3p	GLYAT	+	+	+
hsa-miR-141-3p	GRSF1	+	+	+
hsa-miR-141-3p	GTPBP4	+	+	+
hsa-miR-141-3p	HCN1	+	+	+
hsa-miR-141-3p	IGSF6	+	+	+
hsa-miR-141-3p	IL1A	+	+	+
hsa-miR-141-3p	IRF2BPL	+	+	+
hsa-miR-141-3p	LRRC8A	+	+	+
hsa-miR-141-3p	MAP3K3	+	+	+
hsa-miR-141-3p	MIB1	+	+	+
hsa-miR-141-3p	MURC	+	+	+
hsa-miR-141-3p	OGFOD1	+	+	+
hsa-miR-141-3p	PAK1IP1	+	+	+
hsa-miR-141-3p	PCDH8	+	+	+
hsa-miR-141-3p	SLC38A2	+	+	+
hsa-miR-141-3p	SOCS6	+	+	+
hsa-miR-141-3p	SOX17	+	+	+
hsa-miR-141-3p	STRN	+	+	+
hsa-miR-141-3p	TLN2	+	+	+
hsa-miR-141-3p	TMEM100	+	+	+
hsa-miR-141-3p	TTR	+	+	+
hsa-miR-141-3p	VAC14	+	+	+
hsa-miR-141-3p	VPS33B	+	+	+
hsa-miR-141-3p	WDR44	+	+	+
hsa-miR-141-3p	ZDHHC21	+	+	+
hsa-miR-141-3p	ZEB2	+	+	+
hsa-miR-141-3p	ZNF19	+	+	+
hsa-miR-141-3p	ZNF764	+	+	+
hsa-miR-144-3p	BMPR1A	+	+	+
hsa-miR-144-3p	EFEMP1	+	+	+
hsa-miR-144-3p	MYBL1	+	+	+
hsa-miR-144-3p	TJP1	+	+	+
hsa-miR-145-5p	BMP1	+	+	+
hsa-miR-145-5p	C10orf76	+	+	+
hsa-miR-145-5p	C13orf35	+	+	+
hsa-miR-145-5p	C16orf59	+	+	+
hsa-miR-145-5p	C2orf65	+	+	+
hsa-miR-145-5p	CD1D	+	+	+
hsa-miR-145-5p	CERS4	+	+	+
hsa-miR-145-5p	CGNL1	+	+	+
hsa-miR-145-5p	CHRNB2	+	+	+
hsa-miR-145-5p	CXCL3	+	+	+
hsa-miR-145-5p	DENND2A	+	+	+
hsa-miR-145-5p	DTD1	+	+	+
hsa-miR-145-5p	EAPP	+	+	+
hsa-miR-145-5p	FCGR3A	+	+	+
hsa-miR-145-5p	FNDC4	+	+	+
hsa-miR-145-5p	GIGYF1	+	+	+
hsa-miR-145-5p	GRIN2B	+	+	+
hsa-miR-145-5p	IGF1R	+	+	+
hsa-miR-145-5p	ITLN2	+	+	+
hsa-miR-145-5p	LDB1	+	+	+
hsa-miR-145-5p	LRCH2	+	+	+
hsa-miR-145-5p	LYPD5	+	+	+
hsa-miR-145-5p	MBTPS1	+	+	+
hsa-miR-145-5p	MOCS2	+	+	+
hsa-miR-145-5p	NEDD9	+	+	+
hsa-miR-145-5p	NINJ1	+	+	+
hsa-miR-145-5p	NOB1	+	+	+
hsa-miR-145-5p	NUDT1	+	+	+
hsa-miR-145-5p	ORC2	+	+	+
hsa-miR-145-5p	PPCDC	+	+	+
hsa-miR-145-5p	PRKD2	+	+	+
hsa-miR-145-5p	RNF121	+	+	+
hsa-miR-145-5p	RPS6KA6	+	+	+
hsa-miR-145-5p	SEMA5B	+	+	+
hsa-miR-145-5p	SFN	+	+	+
hsa-miR-145-5p	SLITRK4	+	+	+
hsa-miR-145-5p	SOCS7	+	+	+
hsa-miR-145-5p	SUPT7L	+	+	+
hsa-miR-145-5p	TICAM1	+	+	+
hsa-miR-145-5p	TLN2	+	+	+
hsa-miR-145-5p	UPF3A	+	+	+
hsa-miR-145-5p	WDR48	+	+	+
hsa-miR-145-5p	XPA	+	+	+
hsa-miR-145-5p	ZBTB45	+	+	+
hsa-miR-145-5p	ZFP36	+	+	+
hsa-miR-145-5p	ZNF593	+	+	+
hsa-miR-145-5p	ZNF830	+	+	+
hsa-miR-149-5p	AARS2	+	+	+
hsa-miR-149-5p	ACADS	+	+	+
hsa-miR-149-5p	ACAN	+	+	+
hsa-miR-149-5p	AK8	+	+	+
hsa-miR-149-5p	ANKRD11	+	+	+
hsa-miR-149-5p	ARHGAP22	+	+	+
hsa-miR-149-5p	ARL4C	+	+	+
hsa-miR-149-5p	ATP7A	+	+	+
hsa-miR-149-5p	AURKA	+	+	+
hsa-miR-149-5p	B3GAT3	+	+	+
hsa-miR-149-5p	BAHD1	+	+	+
hsa-miR-149-5p	BAI1	+	+	+
hsa-miR-149-5p	BBS4	+	+	+
hsa-miR-149-5p	BCDIN3D	+	+	+
hsa-miR-149-5p	BEST4	+	+	+
hsa-miR-149-5p	BGN	+	+	+
hsa-miR-149-5p	C1orf95	+	+	+
hsa-miR-149-5p	C6orf221	+	+	+
hsa-miR-149-5p	C6orf47	+	+	+
hsa-miR-149-5p	CACHD1	+	+	+
hsa-miR-149-5p	CACNG1	+	+	+
hsa-miR-149-5p	CCDC124	+	+	+
hsa-miR-149-5p	CCL18	+	+	+
hsa-miR-149-5p	CEACAM3	+	+	+
hsa-miR-149-5p	CEACAM4	+	+	+
hsa-miR-149-5p	CEACAM6	+	+	+
hsa-miR-149-5p	CELF5	+	+	+
hsa-miR-149-5p	CENPB	+	+	+
hsa-miR-149-5p	CHRM1	+	+	+
hsa-miR-149-5p	CNIH4	+	+	+
hsa-miR-149-5p	COPE	+	+	+
hsa-miR-149-5p	CORO2B	+	+	+
hsa-miR-149-5p	CREB3L3	+	+	+
hsa-miR-149-5p	CRNN	+	+	+
hsa-miR-149-5p	CTC1	+	+	+
hsa-miR-149-5p	CTIF	+	+	+
hsa-miR-149-5p	CTSD	+	+	+
hsa-miR-149-5p	CUL4A	+	+	+
hsa-miR-149-5p	DCTPP1	+	+	+
hsa-miR-149-5p	DET1	+	+	+
hsa-miR-149-5p	DNAJB2	+	+	+
hsa-miR-149-5p	DOCK3	+	+	+
hsa-miR-149-5p	DYNLL2	+	+	+
hsa-miR-149-5p	ELFN2	+	+	+
hsa-miR-149-5p	ELMO2	+	+	+
hsa-miR-149-5p	ENG	+	+	+
hsa-miR-149-5p	EPN3	+	+	+
hsa-miR-149-5p	ERLIN1	+	+	+
hsa-miR-149-5p	EVPL	+	+	+
hsa-miR-149-5p	FAM20A	+	+	+
hsa-miR-149-5p	FAM83C	+	+	+
hsa-miR-149-5p	FCHSD1	+	+	+
hsa-miR-149-5p	FOXO4	+	+	+
hsa-miR-149-5p	FSD1	+	+	+
hsa-miR-149-5p	FZR1	+	+	+
hsa-miR-149-5p	GABRA3	+	+	+
hsa-miR-149-5p	GABRD	+	+	+
hsa-miR-149-5p	GFOD2	+	+	+
hsa-miR-149-5p	GJB5	+	+	+
hsa-miR-149-5p	GJC2	+	+	+
hsa-miR-149-5p	GLTSCR1	+	+	+
hsa-miR-149-5p	GMEB2	+	+	+
hsa-miR-149-5p	GSG1L	+	+	+
hsa-miR-149-5p	GTF3C5	+	+	+
hsa-miR-149-5p	HAUS5	+	+	+
hsa-miR-149-5p	HERC2	+	+	+
hsa-miR-149-5p	HINFP	+	+	+
hsa-miR-149-5p	HNRNPA1L2	+	+	+
hsa-miR-149-5p	HTRA1	+	+	+
hsa-miR-149-5p	IL11RA	+	+	+
hsa-miR-149-5p	INO80E	+	+	+
hsa-miR-149-5p	JUN	+	+	+
hsa-miR-149-5p	KANK2	+	+	+
hsa-miR-149-5p	KCNAB3	+	+	+
hsa-miR-149-5p	KDM4B	+	+	+
hsa-miR-149-5p	KIAA1644	+	+	+
hsa-miR-149-5p	KIAA1967	+	+	+
hsa-miR-149-5p	KLF15	+	+	+
hsa-miR-149-5p	KNDC1	+	+	+
hsa-miR-149-5p	KRT85	+	+	+
hsa-miR-149-5p	LCMT1	+	+	+
hsa-miR-149-5p	LRRC32	+	+	+
hsa-miR-149-5p	MANBAL	+	+	+
hsa-miR-149-5p	MAPRE3	+	+	+
hsa-miR-149-5p	MCAM	+	+	+
hsa-miR-149-5p	MCCD1	+	+	+
hsa-miR-149-5p	MKL1	+	+	+
hsa-miR-149-5p	MMP9	+	+	+
hsa-miR-149-5p	MRPL17	+	+	+
hsa-miR-149-5p	MRPL3	+	+	+
hsa-miR-149-5p	MST1R	+	+	+
hsa-miR-149-5p	MYBPH	+	+	+
hsa-miR-149-5p	MYO1F	+	+	+
hsa-miR-149-5p	MYO9B	+	+	+
hsa-miR-149-5p	MYOC	+	+	+
hsa-miR-149-5p	MYOM1	+	+	+
hsa-miR-149-5p	N4BP3	+	+	+
hsa-miR-149-5p	NANOS2	+	+	+
hsa-miR-149-5p	NECAB2	+	+	+
hsa-miR-149-5p	NFIB	+	+	+
hsa-miR-149-5p	NOL6	+	+	+
hsa-miR-149-5p	NOS2	+	+	+
hsa-miR-149-5p	NOTCH3	+	+	+
hsa-miR-149-5p	NTSR1	+	+	+
hsa-miR-149-5p	NUP188	+	+	+
hsa-miR-149-5p	NUPR1	+	+	+
hsa-miR-149-5p	OAT	+	+	+
hsa-miR-149-5p	OGDHL	+	+	+
hsa-miR-149-5p	OR2H1	+	+	+
hsa-miR-149-5p	P2RY11	+	+	+
hsa-miR-149-5p	PGGT1B	+	+	+
hsa-miR-149-5p	PLCG1	+	+	+
hsa-miR-149-5p	PLEKHJ1	+	+	+
hsa-miR-149-5p	PLIN1	+	+	+
hsa-miR-149-5p	PLXNA1	+	+	+
hsa-miR-149-5p	POLL	+	+	+
hsa-miR-149-5p	PRADC1	+	+	+
hsa-miR-149-5p	PRF1	+	+	+
hsa-miR-149-5p	PRKAR1B	+	+	+
hsa-miR-149-5p	PRR15L	+	+	+
hsa-miR-149-5p	PRSS33	+	+	+
hsa-miR-149-5p	PSMG3	+	+	+
hsa-miR-149-5p	PTGIR	+	+	+
hsa-miR-149-5p	RAB11B	+	+	+
hsa-miR-149-5p	RAB3IL1	+	+	+
hsa-miR-149-5p	RNF121	+	+	+
hsa-miR-149-5p	RNF123	+	+	+
hsa-miR-149-5p	RPA4	+	+	+
hsa-miR-149-5p	S1PR2	+	+	+
hsa-miR-149-5p	SAMD10	+	+	+
hsa-miR-149-5p	SDHAF1	+	+	+
hsa-miR-149-5p	SECTM1	+	+	+
hsa-miR-149-5p	SEMA5B	+	+	+
hsa-miR-149-5p	SFT2D3	+	+	+
hsa-miR-149-5p	SHMT2	+	+	+
hsa-miR-149-5p	SLC25A47	+	+	+
hsa-miR-149-5p	SLC35E2B	+	+	+
hsa-miR-149-5p	SLC4A9	+	+	+
hsa-miR-149-5p	SLC8A1	+	+	+
hsa-miR-149-5p	SLC9A8	+	+	+
hsa-miR-149-5p	SLIT1	+	+	+
hsa-miR-149-5p	SMTNL1	+	+	+
hsa-miR-149-5p	SNRNP25	+	+	+
hsa-miR-149-5p	SNX29	+	+	+
hsa-miR-149-5p	SOLH	+	+	+
hsa-miR-149-5p	SP5	+	+	+
hsa-miR-149-5p	STAC	+	+	+
hsa-miR-149-5p	TCAP	+	+	+
hsa-miR-149-5p	TCF15	+	+	+
hsa-miR-149-5p	TGM6	+	+	+
hsa-miR-149-5p	TIMM44	+	+	+
hsa-miR-149-5p	TNF	+	+	+
hsa-miR-149-5p	TNFRSF8	+	+	+
hsa-miR-149-5p	TOR3A	+	+	+
hsa-miR-149-5p	TRAIP	+	+	+
hsa-miR-149-5p	TRAPPC3	+	+	+
hsa-miR-149-5p	TSPAN10	+	+	+
hsa-miR-149-5p	TSPAN14	+	+	+
hsa-miR-149-5p	TSSK1B	+	+	+
hsa-miR-149-5p	TTBK2	+	+	+
hsa-miR-149-5p	TYSND1	+	+	+
hsa-miR-149-5p	UPF2	+	+	+
hsa-miR-149-5p	VAV1	+	+	+
hsa-miR-149-5p	WDR91	+	+	+
hsa-miR-149-5p	WDR93	+	+	+
hsa-miR-149-5p	WDYHV1	+	+	+
hsa-miR-149-5p	XKR7	+	+	+
hsa-miR-149-5p	ZNF319	+	+	+
hsa-miR-149-5p	ZNF335	+	+	+
hsa-miR-149-5p	ZNF524	+	+	+
hsa-miR-149-5p	ZNF784	+	+	+
hsa-miR-183-5p	AKAP12	+	+	+
hsa-miR-183-5p	ALPK3	+	+	+
hsa-miR-183-5p	ANKRD43	+	+	+
hsa-miR-183-5p	BTG1	+	+	+
hsa-miR-183-5p	C10orf114	+	+	+
hsa-miR-183-5p	C20orf20	+	+	+
hsa-miR-183-5p	C5orf24	+	+	+
hsa-miR-183-5p	C6orf195	+	+	+
hsa-miR-183-5p	CSN1S1	+	+	+
hsa-miR-183-5p	DUSP10	+	+	+
hsa-miR-183-5p	FAM171A1	+	+	+
hsa-miR-183-5p	FBXO31	+	+	+
hsa-miR-183-5p	FOXA3	+	+	+
hsa-miR-183-5p	GDAP1L1	+	+	+
hsa-miR-183-5p	GPR3	+	+	+
hsa-miR-183-5p	GUCY2D	+	+	+
hsa-miR-183-5p	IL12B	+	+	+
hsa-miR-183-5p	LCK	+	+	+
hsa-miR-183-5p	LMBR1	+	+	+
hsa-miR-183-5p	MMP9	+	+	+
hsa-miR-183-5p	NARG2	+	+	+
hsa-miR-183-5p	NDUFA4L2	+	+	+
hsa-miR-183-5p	PCGF6	+	+	+
hsa-miR-183-5p	PDRG1	+	+	+
hsa-miR-183-5p	PRDX6	+	+	+
hsa-miR-183-5p	RALY	+	+	+
hsa-miR-183-5p	RGS20	+	+	+
hsa-miR-183-5p	RREB1	+	+	+
hsa-miR-183-5p	RTTN	+	+	+
hsa-miR-183-5p	SARS	+	+	+
hsa-miR-183-5p	SLA2	+	+	+
hsa-miR-183-5p	SMPD3	+	+	+
hsa-miR-183-5p	TPM1	+	+	+
hsa-miR-183-5p	ZBED3	+	+	+
hsa-miR-183-5p	ZDHHC15	+	+	+
hsa-miR-183-5p	ZEB2	+	+	+
hsa-miR-183-5p	ZHX2	+	+	+
hsa-miR-184	AARS	+	+	+
hsa-miR-184	ABO	+	+	+
hsa-miR-184	ADCY9	+	+	+
hsa-miR-184	ALDH4A1	+	+	+
hsa-miR-184	ALX4	+	+	+
hsa-miR-184	APCDD1	+	+	+
hsa-miR-184	ARHGDIA	+	+	+
hsa-miR-184	C19orf35	+	+	+
hsa-miR-184	CACNA1H	+	+	+
hsa-miR-184	CARM1	+	+	+
hsa-miR-184	CDC25A	+	+	+
hsa-miR-184	CES2	+	+	+
hsa-miR-184	DVL3	+	+	+
hsa-miR-184	EPB41L5	+	+	+
hsa-miR-184	FAM192A	+	+	+
hsa-miR-184	FAM83F	+	+	+
hsa-miR-184	FANCF	+	+	+
hsa-miR-184	FOXE3	+	+	+
hsa-miR-184	GNB1	+	+	+
hsa-miR-184	GPBAR1	+	+	+
hsa-miR-184	HIVEP3	+	+	+
hsa-miR-184	IGF1R	+	+	+
hsa-miR-184	IL17REL	+	+	+
hsa-miR-184	LMO1	+	+	+
hsa-miR-184	LRRC8A	+	+	+
hsa-miR-184	MMP17	+	+	+
hsa-miR-184	MXD4	+	+	+
hsa-miR-184	NKX2-8	+	+	+
hsa-miR-184	NLGN2	+	+	+
hsa-miR-184	NRN1	+	+	+
hsa-miR-184	PGA5	+	+	+
hsa-miR-184	PLXNA1	+	+	+
hsa-miR-184	RASL10B	+	+	+
hsa-miR-184	SCML1	+	+	+
hsa-miR-184	SEPT9	+	+	+
hsa-miR-184	SIDT2	+	+	+
hsa-miR-184	SLC30A9	+	+	+
hsa-miR-184	SOX8	+	+	+
hsa-miR-184	SPIRE2	+	+	+
hsa-miR-184	TBKBP1	+	+	+
hsa-miR-184	TMED1	+	+	+
hsa-miR-184	TMEM183A	+	+	+
hsa-miR-184	UBP1	+	+	+
hsa-miR-184	ZBED3	+	+	+
hsa-miR-184	ZBTB46	+	+	+
hsa-miR-184	ZBTB5	+	+	+
hsa-miR-184	ZNF784	+	+	+
hsa-miR-187-3p	ARRB1	+	+	+
hsa-miR-187-3p	ATG5	+	+	+
hsa-miR-187-3p	C15orf32	+	+	+
hsa-miR-187-3p	COG8	+	+	+
hsa-miR-187-3p	DAB2	+	+	+
hsa-miR-187-3p	DAND5	+	+	+
hsa-miR-187-3p	DGKZ	+	+	+
hsa-miR-187-3p	EPB41L1	+	+	+
hsa-miR-187-3p	FAM19A3	+	+	+
hsa-miR-187-3p	FLRT2	+	+	+
hsa-miR-187-3p	IGF1R	+	+	+
hsa-miR-187-3p	IL27RA	+	+	+
hsa-miR-187-3p	IQCC	+	+	+
hsa-miR-187-3p	KIAA1644	+	+	+
hsa-miR-187-3p	KIR2DL3	+	+	+
hsa-miR-187-3p	KIR2DL4	+	+	+
hsa-miR-187-3p	KIR2DS4	+	+	+
hsa-miR-187-3p	LRFN1	+	+	+
hsa-miR-187-3p	MXRA5	+	+	+
hsa-miR-187-3p	MYH11	+	+	+
hsa-miR-187-3p	NUPR1	+	+	+
hsa-miR-187-3p	PDF	+	+	+
hsa-miR-187-3p	QSOX2	+	+	+
hsa-miR-187-3p	RHBDF1	+	+	+
hsa-miR-187-3p	RPP25	+	+	+
hsa-miR-187-3p	SLC17A9	+	+	+
hsa-miR-187-3p	SYT2	+	+	+
hsa-miR-187-3p	TFF1	+	+	+
hsa-miR-187-3p	TMEM204	+	+	+
hsa-miR-187-3p	TPPP	+	+	+
hsa-miR-199a-5p	AADAT	+	+	+
hsa-miR-199a-5p	ACBD7	+	+	+
hsa-miR-199a-5p	AMICA1	+	+	+
hsa-miR-199a-5p	B3GNT1	+	+	+
hsa-miR-199a-5p	C1QL3	+	+	+
hsa-miR-199a-5p	CD5L	+	+	+
hsa-miR-199a-5p	CDH2	+	+	+
hsa-miR-199a-5p	CNPY4	+	+	+
hsa-miR-199a-5p	DYNLRB2	+	+	+
hsa-miR-199a-5p	EHD4	+	+	+
hsa-miR-199a-5p	EPB41L1	+	+	+
hsa-miR-199a-5p	FAM43B	+	+	+
hsa-miR-199a-5p	FIZ1	+	+	+
hsa-miR-199a-5p	FNDC1	+	+	+
hsa-miR-199a-5p	GJB3	+	+	+
hsa-miR-199a-5p	GPR39	+	+	+
hsa-miR-199a-5p	GTF3C1	+	+	+
hsa-miR-199a-5p	HRCT1	+	+	+
hsa-miR-199a-5p	KIAA0355	+	+	+
hsa-miR-199a-5p	LHX4	+	+	+
hsa-miR-199a-5p	LMAN2	+	+	+
hsa-miR-199a-5p	LRRC28	+	+	+
hsa-miR-199a-5p	LY6K	+	+	+
hsa-miR-199a-5p	MAP3K11	+	+	+
hsa-miR-199a-5p	NAB2	+	+	+
hsa-miR-199a-5p	NCR1	+	+	+
hsa-miR-199a-5p	NUDT16L1	+	+	+
hsa-miR-199a-5p	PLA2G2F	+	+	+
hsa-miR-199a-5p	PRSS54	+	+	+
hsa-miR-199a-5p	PTPN9	+	+	+
hsa-miR-199a-5p	PYGB	+	+	+
hsa-miR-199a-5p	RAB21	+	+	+
hsa-miR-199a-5p	RHBDF2	+	+	+
hsa-miR-199a-5p	RNF113B	+	+	+
hsa-miR-199a-5p	ROGDI	+	+	+
hsa-miR-199a-5p	SLC24A2	+	+	+
hsa-miR-199a-5p	SPERT	+	+	+
hsa-miR-199a-5p	ST14	+	+	+
hsa-miR-199a-5p	ST6GALNAC2	+	+	+
hsa-miR-199a-5p	STRA13	+	+	+
hsa-miR-199a-5p	SUSD3	+	+	+
hsa-miR-199a-5p	TCTA	+	+	+
hsa-miR-199a-5p	TSPYL6	+	+	+
hsa-miR-199a-5p	VSTM2L	+	+	+
hsa-miR-199a-5p	ZNF572	+	+	+
hsa-miR-199a-5p	ZNF710	+	+	+
hsa-miR-204-5p	AGBL4	+	+	+
hsa-miR-204-5p	ATP1A4	+	+	+
hsa-miR-204-5p	C15orf27	+	+	+
hsa-miR-204-5p	C21orf2	+	+	+
hsa-miR-204-5p	CCR10	+	+	+
hsa-miR-204-5p	CDC7	+	+	+
hsa-miR-204-5p	CTDNEP1	+	+	+
hsa-miR-204-5p	DHH	+	+	+
hsa-miR-204-5p	DUSP4	+	+	+
hsa-miR-204-5p	FZD1	+	+	+
hsa-miR-204-5p	GDF9	+	+	+
hsa-miR-204-5p	HMX2	+	+	+
hsa-miR-204-5p	HOXB5	+	+	+
hsa-miR-204-5p	HOXB7	+	+	+
hsa-miR-204-5p	IL10RA	+	+	+
hsa-miR-204-5p	IL1B	+	+	+
hsa-miR-204-5p	INHBA	+	+	+
hsa-miR-204-5p	KDELR1	+	+	+
hsa-miR-204-5p	ODF3L2	+	+	+
hsa-miR-204-5p	ODF4	+	+	+
hsa-miR-204-5p	PITHD1	+	+	+
hsa-miR-204-5p	PRAMEF12	+	+	+
hsa-miR-204-5p	PRAMEF18	+	+	+
hsa-miR-204-5p	PRAMEF19	+	+	+
hsa-miR-204-5p	PRAMEF3	+	+	+
hsa-miR-204-5p	PRF1	+	+	+
hsa-miR-204-5p	RAB27B	+	+	+
hsa-miR-204-5p	RBM15	+	+	+
hsa-miR-204-5p	RMND5B	+	+	+
hsa-miR-204-5p	RNF168	+	+	+
hsa-miR-204-5p	SDHAF1	+	+	+
hsa-miR-204-5p	STYK1	+	+	+
hsa-miR-204-5p	UPF3B	+	+	+
hsa-miR-204-5p	VASP	+	+	+
hsa-miR-204-5p	XYLT1	+	+	+
hsa-miR-205-5p	C12orf5	+	+	+
hsa-miR-205-5p	C17orf78	+	+	+
hsa-miR-205-5p	C3orf27	+	+	+
hsa-miR-205-5p	CCL13	+	+	+
hsa-miR-205-5p	CENPF	+	+	+
hsa-miR-205-5p	CYLC2	+	+	+
hsa-miR-205-5p	DEM1	+	+	+
hsa-miR-205-5p	DMXL2	+	+	+
hsa-miR-205-5p	FXR2	+	+	+
hsa-miR-205-5p	GABRD	+	+	+
hsa-miR-205-5p	HBB	+	+	+
hsa-miR-205-5p	ICT1	+	+	+
hsa-miR-205-5p	MLXIP	+	+	+
hsa-miR-205-5p	MMP28	+	+	+
hsa-miR-205-5p	MSH2	+	+	+
hsa-miR-205-5p	NAT9	+	+	+
hsa-miR-205-5p	NHLH1	+	+	+
hsa-miR-205-5p	NHP2L1	+	+	+
hsa-miR-205-5p	PHC2	+	+	+
hsa-miR-205-5p	PRDM12	+	+	+
hsa-miR-205-5p	PRKAG3	+	+	+
hsa-miR-205-5p	PTGIR	+	+	+
hsa-miR-205-5p	RBBP8	+	+	+
hsa-miR-205-5p	RXFP3	+	+	+
hsa-miR-205-5p	SLC35A4	+	+	+
hsa-miR-205-5p	SORD	+	+	+
hsa-miR-205-5p	SRGAP1	+	+	+
hsa-miR-205-5p	STARD3	+	+	+
hsa-miR-205-5p	TBC1D21	+	+	+
hsa-miR-205-5p	TOP1	+	+	+
hsa-miR-205-5p	TPST2	+	+	+
hsa-miR-205-5p	XPR1	+	+	+
hsa-miR-205-5p	ZNF184	+	+	+
hsa-miR-211-5p	ACSM2A	+	+	+
hsa-miR-211-5p	ATP1A4	+	+	+
hsa-miR-211-5p	C15orf62	+	+	+
hsa-miR-211-5p	C21orf2	+	+	+
hsa-miR-211-5p	CBFA2T3	+	+	+
hsa-miR-211-5p	CCNY	+	+	+
hsa-miR-211-5p	CCR10	+	+	+
hsa-miR-211-5p	CELSR3	+	+	+
hsa-miR-211-5p	CHD5	+	+	+
hsa-miR-211-5p	COL17A1	+	+	+
hsa-miR-211-5p	CTDNEP1	+	+	+
hsa-miR-211-5p	DHH	+	+	+
hsa-miR-211-5p	DNAJC7	+	+	+
hsa-miR-211-5p	DUSP14	+	+	+
hsa-miR-211-5p	DUSP4	+	+	+
hsa-miR-211-5p	GDF2	+	+	+
hsa-miR-211-5p	GPKOW	+	+	+
hsa-miR-211-5p	GPR45	+	+	+
hsa-miR-211-5p	HMX2	+	+	+
hsa-miR-211-5p	HOXB5	+	+	+
hsa-miR-211-5p	HOXB7	+	+	+
hsa-miR-211-5p	IL10RA	+	+	+
hsa-miR-211-5p	IL11	+	+	+
hsa-miR-211-5p	IL1B	+	+	+
hsa-miR-211-5p	MCC	+	+	+
hsa-miR-211-5p	MED29	+	+	+
hsa-miR-211-5p	MRPS17	+	+	+
hsa-miR-211-5p	NAGPA	+	+	+
hsa-miR-211-5p	ODF3L2	+	+	+
hsa-miR-211-5p	ODF4	+	+	+
hsa-miR-211-5p	P2RX1	+	+	+
hsa-miR-211-5p	PIP4K2B	+	+	+
hsa-miR-211-5p	PITHD1	+	+	+
hsa-miR-211-5p	PLCG1	+	+	+
hsa-miR-211-5p	PRAMEF12	+	+	+
hsa-miR-211-5p	PRAMEF18	+	+	+
hsa-miR-211-5p	PRAMEF19	+	+	+
hsa-miR-211-5p	PRICKLE2	+	+	+
hsa-miR-211-5p	RGS16	+	+	+
hsa-miR-211-5p	RLF	+	+	+
hsa-miR-211-5p	RNF168	+	+	+
hsa-miR-211-5p	RXFP3	+	+	+
hsa-miR-211-5p	SDHAF1	+	+	+
hsa-miR-211-5p	SOS1	+	+	+
hsa-miR-211-5p	SPARC	+	+	+
hsa-miR-211-5p	STAT5B	+	+	+
hsa-miR-211-5p	STMN4	+	+	+
hsa-miR-211-5p	STYK1	+	+	+
hsa-miR-211-5p	TCHH	+	+	+
hsa-miR-211-5p	TMCO6	+	+	+
hsa-miR-211-5p	TOMM20	+	+	+
hsa-miR-211-5p	UPF3B	+	+	+
hsa-miR-211-5p	VASP	+	+	+
hsa-miR-211-5p	YWHAG	+	+	+
hsa-miR-214-3p	ACLY	+	+	+
hsa-miR-214-3p	ADAD2	+	+	+
hsa-miR-214-3p	AHDC1	+	+	+
hsa-miR-214-3p	AKR1B1	+	+	+
hsa-miR-214-3p	ALDH3A1	+	+	+
hsa-miR-214-3p	ANAPC11	+	+	+
hsa-miR-214-3p	AP3B1	+	+	+
hsa-miR-214-3p	APLNR	+	+	+
hsa-miR-214-3p	APOBEC2	+	+	+
hsa-miR-214-3p	ARF5	+	+	+
hsa-miR-214-3p	ARHGAP17	+	+	+
hsa-miR-214-3p	ARPC5L	+	+	+
hsa-miR-214-3p	ARVCF	+	+	+
hsa-miR-214-3p	B3GNT4	+	+	+
hsa-miR-214-3p	B4GALNT3	+	+	+
hsa-miR-214-3p	BCAP31	+	+	+
hsa-miR-214-3p	BIK	+	+	+
hsa-miR-214-3p	BIRC7	+	+	+
hsa-miR-214-3p	C16orf53	+	+	+
hsa-miR-214-3p	C16orf70	+	+	+
hsa-miR-214-3p	C16orf71	+	+	+
hsa-miR-214-3p	C19orf56	+	+	+
hsa-miR-214-3p	CAPNS1	+	+	+
hsa-miR-214-3p	CCDC167	+	+	+
hsa-miR-214-3p	CCDC42	+	+	+
hsa-miR-214-3p	CCDC81	+	+	+
hsa-miR-214-3p	CD79A	+	+	+
hsa-miR-214-3p	CHCHD6	+	+	+
hsa-miR-214-3p	CHMP4B	+	+	+
hsa-miR-214-3p	CHRM1	+	+	+
hsa-miR-214-3p	CITED4	+	+	+
hsa-miR-214-3p	CRKL	+	+	+
hsa-miR-214-3p	CYS1	+	+	+
hsa-miR-214-3p	DCTN1	+	+	+
hsa-miR-214-3p	DGCR6L	+	+	+
hsa-miR-214-3p	DGCR8	+	+	+
hsa-miR-214-3p	DISP2	+	+	+
hsa-miR-214-3p	DOK2	+	+	+
hsa-miR-214-3p	DOK4	+	+	+
hsa-miR-214-3p	EZH1	+	+	+
hsa-miR-214-3p	FA2H	+	+	+
hsa-miR-214-3p	GAA	+	+	+
hsa-miR-214-3p	GABARAP	+	+	+
hsa-miR-214-3p	GALNTL4	+	+	+
hsa-miR-214-3p	GJB1	+	+	+
hsa-miR-214-3p	GMPR	+	+	+
hsa-miR-214-3p	GPX4	+	+	+
hsa-miR-214-3p	GSTZ1	+	+	+
hsa-miR-214-3p	HOXD4	+	+	+
hsa-miR-214-3p	HPSE2	+	+	+
hsa-miR-214-3p	HR	+	+	+
hsa-miR-214-3p	HSD17B8	+	+	+
hsa-miR-214-3p	IGF1R	+	+	+
hsa-miR-214-3p	ITIH1	+	+	+
hsa-miR-214-3p	KATNB1	+	+	+
hsa-miR-214-3p	KCNF1	+	+	+
hsa-miR-214-3p	KDM4B	+	+	+
hsa-miR-214-3p	KIFC2	+	+	+
hsa-miR-214-3p	KIFC3	+	+	+
hsa-miR-214-3p	LRRC10	+	+	+
hsa-miR-214-3p	MAP3K11	+	+	+
hsa-miR-214-3p	MAPK3	+	+	+
hsa-miR-214-3p	MRC2	+	+	+
hsa-miR-214-3p	MST1R	+	+	+
hsa-miR-214-3p	MYBPH	+	+	+
hsa-miR-214-3p	NAGLU	+	+	+
hsa-miR-214-3p	NAGPA	+	+	+
hsa-miR-214-3p	NDUFAF3	+	+	+
hsa-miR-214-3p	NDUFB10	+	+	+
hsa-miR-214-3p	OGFR	+	+	+
hsa-miR-214-3p	PDXP	+	+	+
hsa-miR-214-3p	PEMT	+	+	+
hsa-miR-214-3p	PGLS	+	+	+
hsa-miR-214-3p	PGLYRP3	+	+	+
hsa-miR-214-3p	PHC2	+	+	+
hsa-miR-214-3p	PHF19	+	+	+
hsa-miR-214-3p	PMVK	+	+	+
hsa-miR-214-3p	PNPLA2	+	+	+
hsa-miR-214-3p	POLR3D	+	+	+
hsa-miR-214-3p	PPM1A	+	+	+
hsa-miR-214-3p	PRG2	+	+	+
hsa-miR-214-3p	PSD	+	+	+
hsa-miR-214-3p	PYGB	+	+	+
hsa-miR-214-3p	REM1	+	+	+
hsa-miR-214-3p	RHBDF2	+	+	+
hsa-miR-214-3p	RMND5B	+	+	+
hsa-miR-214-3p	RTN2	+	+	+
hsa-miR-214-3p	RUNDC2A	+	+	+
hsa-miR-214-3p	SERTAD1	+	+	+
hsa-miR-214-3p	SFN	+	+	+
hsa-miR-214-3p	SH2D1B	+	+	+
hsa-miR-214-3p	SLC22A16	+	+	+
hsa-miR-214-3p	SLC22A17	+	+	+
hsa-miR-214-3p	SNX18	+	+	+
hsa-miR-214-3p	SRSF1	+	+	+
hsa-miR-214-3p	SUPT6H	+	+	+
hsa-miR-214-3p	SYNDIG1	+	+	+
hsa-miR-214-3p	TAF15	+	+	+
hsa-miR-214-3p	TBCD	+	+	+
hsa-miR-214-3p	TCN2	+	+	+
hsa-miR-214-3p	TEX2	+	+	+
hsa-miR-214-3p	TMC6	+	+	+
hsa-miR-214-3p	TMED3	+	+	+
hsa-miR-214-3p	TMEM225	+	+	+
hsa-miR-214-3p	TMEM86B	+	+	+
hsa-miR-214-3p	TNFRSF13B	+	+	+
hsa-miR-214-3p	TRADD	+	+	+
hsa-miR-214-3p	TRAPPC6A	+	+	+
hsa-miR-214-3p	TTC1	+	+	+
hsa-miR-214-3p	TUBA4A	+	+	+
hsa-miR-214-3p	TYRO3	+	+	+
hsa-miR-214-3p	UBE2M	+	+	+
hsa-miR-214-3p	UBQLNL	+	+	+
hsa-miR-214-3p	UNC5A	+	+	+
hsa-miR-214-3p	VAMP5	+	+	+
hsa-miR-214-3p	VASN	+	+	+
hsa-miR-214-3p	VWF	+	+	+
hsa-miR-214-3p	WNT11	+	+	+
hsa-miR-214-3p	ZDHHC19	+	+	+
hsa-miR-214-3p	ZNF524	+	+	+
hsa-miR-217	ACER2	+	+	+
hsa-miR-217	AP3D1	+	+	+
hsa-miR-217	BRMS1L	+	+	+
hsa-miR-217	C10orf76	+	+	+
hsa-miR-217	C1orf64	+	+	+
hsa-miR-217	CCDC102A	+	+	+
hsa-miR-217	CDC5L	+	+	+
hsa-miR-217	CHP2	+	+	+
hsa-miR-217	DKK1	+	+	+
hsa-miR-217	DOCK3	+	+	+
hsa-miR-217	DSP	+	+	+
hsa-miR-217	EIF4EBP2	+	+	+
hsa-miR-217	HTRA1	+	+	+
hsa-miR-217	KCTD9	+	+	+
hsa-miR-217	MESDC1	+	+	+
hsa-miR-217	NDEL1	+	+	+
hsa-miR-217	PDCD1	+	+	+
hsa-miR-217	PFDN1	+	+	+
hsa-miR-217	PINK1	+	+	+
hsa-miR-217	POLG	+	+	+
hsa-miR-217	SAMD9	+	+	+
hsa-miR-217	SCO1	+	+	+
hsa-miR-217	SLC26A6	+	+	+
hsa-miR-217	SLC38A2	+	+	+
hsa-miR-217	STX1A	+	+	+
hsa-miR-217	T	+	+	+
hsa-miR-217	TIMM22	+	+	+
hsa-miR-217	UBL3	+	+	+
hsa-miR-217	VAT1L	+	+	+
hsa-miR-217	YTHDC1	+	+	+
hsa-miR-217	ZNF593	+	+	+
hsa-miR-223-3p	FOXO1	+	+	+
hsa-miR-223-3p	MANBAL	+	+	+
hsa-miR-223-3p	MYH10	+	+	+
hsa-miR-223-3p	SCN3A	+	+	+
hsa-miR-23b-3p	C15orf42	+	+	+
hsa-miR-23b-3p	C1orf65	+	+	+
hsa-miR-23b-3p	CTDNEP1	+	+	+
hsa-miR-23b-3p	CTXN3	+	+	+
hsa-miR-23b-3p	ELF4	+	+	+
hsa-miR-23b-3p	FLNC	+	+	+
hsa-miR-23b-3p	GHITM	+	+	+
hsa-miR-23b-3p	GRIN2B	+	+	+
hsa-miR-23b-3p	SERTAD1	+	+	+
hsa-miR-23b-3p	SRSF6	+	+	+
hsa-miR-23b-3p	ZNF521	+	+	+
hsa-miR-301a-3p	AFG3L2	+	+	+
hsa-miR-301a-3p	ARAP2	+	+	+
hsa-miR-301a-3p	BAI3	+	+	+
hsa-miR-301a-3p	DYNLL2	+	+	+
hsa-miR-301a-3p	F3	+	+	+
hsa-miR-301a-3p	FAM175B	+	+	+
hsa-miR-301a-3p	FAM43A	+	+	+
hsa-miR-301a-3p	GAP43	+	+	+
hsa-miR-301a-3p	HLA-DOA	+	+	+
hsa-miR-301a-3p	KIAA1217	+	+	+
hsa-miR-301a-3p	KRT76	+	+	+
hsa-miR-301a-3p	NR2C2AP	+	+	+
hsa-miR-301a-3p	OSTF1	+	+	+
hsa-miR-301a-3p	PNPLA6	+	+	+
hsa-miR-301a-3p	SESN2	+	+	+
hsa-miR-301a-3p	SIM1	+	+	+
hsa-miR-301a-3p	SKP1	+	+	+
hsa-miR-301a-3p	TMEM55B	+	+	+
hsa-miR-301a-3p	ZDHHC7	+	+	+
hsa-miR-30b-5p	CTTNBP2NL	+	+	+
hsa-miR-30b-5p	DCUN1D3	+	+	+
hsa-miR-30b-5p	LRCH2	+	+	+
hsa-miR-30b-5p	PARP16	+	+	+
hsa-miR-30b-5p	SNAI1	+	+	+
hsa-miR-30b-5p	TRIM32	+	+	+
hsa-miR-320a	ABCA2	+	+	+
hsa-miR-320a	ACTRT2	+	+	+
hsa-miR-320a	ADRA1B	+	+	+
hsa-miR-320a	ASCC2	+	+	+
hsa-miR-320a	BEST4	+	+	+
hsa-miR-320a	C15orf24	+	+	+
hsa-miR-320a	C20orf160	+	+	+
hsa-miR-320a	C6	+	+	+
hsa-miR-320a	CA8	+	+	+
hsa-miR-320a	CDH20	+	+	+
hsa-miR-320a	CHP2	+	+	+
hsa-miR-320a	CHST14	+	+	+
hsa-miR-320a	CNPY4	+	+	+
hsa-miR-320a	COG4	+	+	+
hsa-miR-320a	CRTC3	+	+	+
hsa-miR-320a	CYB5D2	+	+	+
hsa-miR-320a	DAB2	+	+	+
hsa-miR-320a	EFS	+	+	+
hsa-miR-320a	ELAC1	+	+	+
hsa-miR-320a	FAM69B	+	+	+
hsa-miR-320a	FAM70A	+	+	+
hsa-miR-320a	FAM71B	+	+	+
hsa-miR-320a	FAM89A	+	+	+
hsa-miR-320a	FBXL14	+	+	+
hsa-miR-320a	FGL1	+	+	+
hsa-miR-320a	FOXN1	+	+	+
hsa-miR-320a	GCNT4	+	+	+
hsa-miR-320a	GMCL1	+	+	+
hsa-miR-320a	GOLPH3	+	+	+
hsa-miR-320a	GPR62	+	+	+
hsa-miR-320a	GRASP	+	+	+
hsa-miR-320a	HLA-DRB5	+	+	+
hsa-miR-320a	HSPB6	+	+	+
hsa-miR-320a	ICOS	+	+	+
hsa-miR-320a	IDE	+	+	+
hsa-miR-320a	IDI2	+	+	+
hsa-miR-320a	IL27RA	+	+	+
hsa-miR-320a	LGR6	+	+	+
hsa-miR-320a	LRIT1	+	+	+
hsa-miR-320a	LRRC33	+	+	+
hsa-miR-320a	LTK	+	+	+
hsa-miR-320a	MAPK8IP3	+	+	+
hsa-miR-320a	MDC1	+	+	+
hsa-miR-320a	MYL12A	+	+	+
hsa-miR-320a	NDRG3	+	+	+
hsa-miR-320a	NKX2-4	+	+	+
hsa-miR-320a	NXPH4	+	+	+
hsa-miR-320a	OLIG3	+	+	+
hsa-miR-320a	PASD1	+	+	+
hsa-miR-320a	PHB	+	+	+
hsa-miR-320a	POLE4	+	+	+
hsa-miR-320a	PPCDC	+	+	+
hsa-miR-320a	PRSS35	+	+	+
hsa-miR-320a	PTGIS	+	+	+
hsa-miR-320a	RNF26	+	+	+
hsa-miR-320a	SCLY	+	+	+
hsa-miR-320a	SCO1	+	+	+
hsa-miR-320a	SELL	+	+	+
hsa-miR-320a	SF3B3	+	+	+
hsa-miR-320a	SFT2D3	+	+	+
hsa-miR-320a	SLC12A4	+	+	+
hsa-miR-320a	SOCS7	+	+	+
hsa-miR-320a	SOLH	+	+	+
hsa-miR-320a	SON	+	+	+
hsa-miR-320a	SRFBP1	+	+	+
hsa-miR-320a	SYNGR2	+	+	+
hsa-miR-320a	TCF7L1	+	+	+
hsa-miR-320a	TEDDM1	+	+	+
hsa-miR-320a	THBD	+	+	+
hsa-miR-320a	TRAPPC8	+	+	+
hsa-miR-320a	TTC14	+	+	+
hsa-miR-320a	VHL	+	+	+
hsa-miR-320a	VSIG10	+	+	+
hsa-miR-320a	YWHAQ	+	+	+
hsa-miR-320a	ZCCHC12	+	+	+
hsa-miR-323a-3p	C11orf87	+	+	+
hsa-miR-323a-3p	CD97	+	+	+
hsa-miR-323a-3p	KLHL2	+	+	+
hsa-miR-323a-3p	MARCKSL1	+	+	+
hsa-miR-323a-3p	P2RY11	+	+	+
hsa-miR-323a-3p	PACSIN1	+	+	+
hsa-miR-323a-3p	STX2	+	+	+
hsa-miR-335-5p	KAT7	+	+	+
hsa-miR-335-5p	PRDM13	+	+	+
hsa-miR-339-5p	ABI3	+	+	+
hsa-miR-339-5p	ACVR1B	+	+	+
hsa-miR-339-5p	AKAP10	+	+	+
hsa-miR-339-5p	AKNA	+	+	+
hsa-miR-339-5p	AMIGO3	+	+	+
hsa-miR-339-5p	AP3D1	+	+	+
hsa-miR-339-5p	APC2	+	+	+
hsa-miR-339-5p	APOA5	+	+	+
hsa-miR-339-5p	AQP3	+	+	+
hsa-miR-339-5p	AQP8	+	+	+
hsa-miR-339-5p	ARGLU1	+	+	+
hsa-miR-339-5p	ARL4C	+	+	+
hsa-miR-339-5p	ASL	+	+	+
hsa-miR-339-5p	ATP4A	+	+	+
hsa-miR-339-5p	ATXN1	+	+	+
hsa-miR-339-5p	BEST2	+	+	+
hsa-miR-339-5p	BOP1	+	+	+
hsa-miR-339-5p	C12orf34	+	+	+
hsa-miR-339-5p	C14orf180	+	+	+
hsa-miR-339-5p	C16orf48	+	+	+
hsa-miR-339-5p	C18orf1	+	+	+
hsa-miR-339-5p	C19orf28	+	+	+
hsa-miR-339-5p	C19orf54	+	+	+
hsa-miR-339-5p	C1orf88	+	+	+
hsa-miR-339-5p	C2orf27B	+	+	+
hsa-miR-339-5p	C2orf62	+	+	+
hsa-miR-339-5p	C3orf18	+	+	+
hsa-miR-339-5p	C9orf79	+	+	+
hsa-miR-339-5p	CADM3	+	+	+
hsa-miR-339-5p	CAMKK1	+	+	+
hsa-miR-339-5p	CARHSP1	+	+	+
hsa-miR-339-5p	CASKIN2	+	+	+
hsa-miR-339-5p	CBL	+	+	+
hsa-miR-339-5p	CCDC137	+	+	+
hsa-miR-339-5p	CCDC64B	+	+	+
hsa-miR-339-5p	CD274	+	+	+
hsa-miR-339-5p	CD72	+	+	+
hsa-miR-339-5p	CD97	+	+	+
hsa-miR-339-5p	CDC42EP1	+	+	+
hsa-miR-339-5p	CDC42EP2	+	+	+
hsa-miR-339-5p	CEACAM3	+	+	+
hsa-miR-339-5p	CEACAM4	+	+	+
hsa-miR-339-5p	CERS4	+	+	+
hsa-miR-339-5p	CHRNB2	+	+	+
hsa-miR-339-5p	CHST14	+	+	+
hsa-miR-339-5p	COPS6	+	+	+
hsa-miR-339-5p	CRTC3	+	+	+
hsa-miR-339-5p	CTIF	+	+	+
hsa-miR-339-5p	DCAKD	+	+	+
hsa-miR-339-5p	DDA1	+	+	+
hsa-miR-339-5p	DNAJC7	+	+	+
hsa-miR-339-5p	DND1	+	+	+
hsa-miR-339-5p	DOHH	+	+	+
hsa-miR-339-5p	DUS2L	+	+	+
hsa-miR-339-5p	EGLN2	+	+	+
hsa-miR-339-5p	ELFN2	+	+	+
hsa-miR-339-5p	ELOF1	+	+	+
hsa-miR-339-5p	EVI5L	+	+	+
hsa-miR-339-5p	FADS6	+	+	+
hsa-miR-339-5p	FAM169B	+	+	+
hsa-miR-339-5p	FAM83G	+	+	+
hsa-miR-339-5p	FBXO30	+	+	+
hsa-miR-339-5p	FBXO31	+	+	+
hsa-miR-339-5p	FFAR3	+	+	+
hsa-miR-339-5p	FGF23	+	+	+
hsa-miR-339-5p	FOXH1	+	+	+
hsa-miR-339-5p	GDF2	+	+	+
hsa-miR-339-5p	GFI1B	+	+	+
hsa-miR-339-5p	GMEB2	+	+	+
hsa-miR-339-5p	GPR153	+	+	+
hsa-miR-339-5p	GPR4	+	+	+
hsa-miR-339-5p	GUCY2D	+	+	+
hsa-miR-339-5p	GZMM	+	+	+
hsa-miR-339-5p	HDHD3	+	+	+
hsa-miR-339-5p	HM13	+	+	+
hsa-miR-339-5p	HNRNPA1L2	+	+	+
hsa-miR-339-5p	HOXC11	+	+	+
hsa-miR-339-5p	ICAM1	+	+	+
hsa-miR-339-5p	ILKAP	+	+	+
hsa-miR-339-5p	IRGQ	+	+	+
hsa-miR-339-5p	ISLR	+	+	+
hsa-miR-339-5p	ITFG2	+	+	+
hsa-miR-339-5p	ITPKC	+	+	+
hsa-miR-339-5p	KIRREL2	+	+	+
hsa-miR-339-5p	KLHL25	+	+	+
hsa-miR-339-5p	KTI12	+	+	+
hsa-miR-339-5p	LCE2D	+	+	+
hsa-miR-339-5p	LMTK3	+	+	+
hsa-miR-339-5p	LMX1A	+	+	+
hsa-miR-339-5p	LPIN3	+	+	+
hsa-miR-339-5p	LRRC4B	+	+	+
hsa-miR-339-5p	LZTS1	+	+	+
hsa-miR-339-5p	MAP3K10	+	+	+
hsa-miR-339-5p	MAPK8IP1	+	+	+
hsa-miR-339-5p	MED22	+	+	+
hsa-miR-339-5p	MED29	+	+	+
hsa-miR-339-5p	MLLT1	+	+	+
hsa-miR-339-5p	MMP15	+	+	+
hsa-miR-339-5p	MMP25	+	+	+
hsa-miR-339-5p	MNT	+	+	+
hsa-miR-339-5p	MRPS18A	+	+	+
hsa-miR-339-5p	MSC	+	+	+
hsa-miR-339-5p	MYCL1	+	+	+
hsa-miR-339-5p	NCKAP1L	+	+	+
hsa-miR-339-5p	NCLN	+	+	+
hsa-miR-339-5p	NCSTN	+	+	+
hsa-miR-339-5p	NFKBIE	+	+	+
hsa-miR-339-5p	NKD2	+	+	+
hsa-miR-339-5p	NKX6-3	+	+	+
hsa-miR-339-5p	NLRP4	+	+	+
hsa-miR-339-5p	NNAT	+	+	+
hsa-miR-339-5p	NOTUM	+	+	+
hsa-miR-339-5p	NPHS1	+	+	+
hsa-miR-339-5p	NR2F6	+	+	+
hsa-miR-339-5p	NR5A1	+	+	+
hsa-miR-339-5p	NTN1	+	+	+
hsa-miR-339-5p	OGT	+	+	+
hsa-miR-339-5p	P2RY8	+	+	+
hsa-miR-339-5p	PALM	+	+	+
hsa-miR-339-5p	PAQR7	+	+	+
hsa-miR-339-5p	PCDH12	+	+	+
hsa-miR-339-5p	PLA2G4D	+	+	+
hsa-miR-339-5p	PLEKHH3	+	+	+
hsa-miR-339-5p	PPP1R12C	+	+	+
hsa-miR-339-5p	PPP2R2B	+	+	+
hsa-miR-339-5p	PROP1	+	+	+
hsa-miR-339-5p	PTBP1	+	+	+
hsa-miR-339-5p	QPCTL	+	+	+
hsa-miR-339-5p	RASL10A	+	+	+
hsa-miR-339-5p	RASL12	+	+	+
hsa-miR-339-5p	RCOR1	+	+	+
hsa-miR-339-5p	RFX1	+	+	+
hsa-miR-339-5p	RILP	+	+	+
hsa-miR-339-5p	ROGDI	+	+	+
hsa-miR-339-5p	RPAP1	+	+	+
hsa-miR-339-5p	SAA4	+	+	+
hsa-miR-339-5p	SCAMP2	+	+	+
hsa-miR-339-5p	SCGN	+	+	+
hsa-miR-339-5p	SCTR	+	+	+
hsa-miR-339-5p	SDHAF1	+	+	+
hsa-miR-339-5p	SERTAD1	+	+	+
hsa-miR-339-5p	SERTAD3	+	+	+
hsa-miR-339-5p	SERTAD4	+	+	+
hsa-miR-339-5p	SIPA1L3	+	+	+
hsa-miR-339-5p	SLC22A17	+	+	+
hsa-miR-339-5p	SLC24A3	+	+	+
hsa-miR-339-5p	SLC32A1	+	+	+
hsa-miR-339-5p	SLC35G5	+	+	+
hsa-miR-339-5p	SMG6	+	+	+
hsa-miR-339-5p	SMPD3	+	+	+
hsa-miR-339-5p	SNAPC2	+	+	+
hsa-miR-339-5p	SNRNP25	+	+	+
hsa-miR-339-5p	SNX33	+	+	+
hsa-miR-339-5p	SOCS3	+	+	+
hsa-miR-339-5p	SPACA4	+	+	+
hsa-miR-339-5p	SPDEF	+	+	+
hsa-miR-339-5p	SPSB4	+	+	+
hsa-miR-339-5p	SSNA1	+	+	+
hsa-miR-339-5p	STK40	+	+	+
hsa-miR-339-5p	TAF11	+	+	+
hsa-miR-339-5p	TBC1D16	+	+	+
hsa-miR-339-5p	TCF15	+	+	+
hsa-miR-339-5p	TMEM59L	+	+	+
hsa-miR-339-5p	TNFSF14	+	+	+
hsa-miR-339-5p	TNPO3	+	+	+
hsa-miR-339-5p	TRH	+	+	+
hsa-miR-339-5p	TUBG1	+	+	+
hsa-miR-339-5p	UCN2	+	+	+
hsa-miR-339-5p	ULK3	+	+	+
hsa-miR-339-5p	UNC5A	+	+	+
hsa-miR-339-5p	UNC5CL	+	+	+
hsa-miR-339-5p	VAT1	+	+	+
hsa-miR-339-5p	VCP	+	+	+
hsa-miR-339-5p	VWC2L	+	+	+
hsa-miR-339-5p	XCR1	+	+	+
hsa-miR-339-5p	XKR7	+	+	+
hsa-miR-339-5p	YIPF2	+	+	+
hsa-miR-339-5p	ZNF275	+	+	+
hsa-miR-339-5p	ZNF689	+	+	+
hsa-miR-339-5p	ZNF746	+	+	+
hsa-miR-339-5p	ZNF771	+	+	+
hsa-miR-340-5p	DSCC1	+	+	+
hsa-miR-365a-3p	AKAP11	+	+	+
hsa-miR-365a-3p	BEX4	+	+	+
hsa-miR-365a-3p	CHRNB2	+	+	+
hsa-miR-365a-3p	CYSLTR2	+	+	+
hsa-miR-365a-3p	EPOR	+	+	+
hsa-miR-365a-3p	FASTKD5	+	+	+
hsa-miR-365a-3p	FGF9	+	+	+
hsa-miR-365a-3p	GJC2	+	+	+
hsa-miR-365a-3p	HAPLN2	+	+	+
hsa-miR-365a-3p	NDRG2	+	+	+
hsa-miR-365a-3p	NUFIP2	+	+	+
hsa-miR-365a-3p	PKHD1	+	+	+
hsa-miR-365a-3p	POLG	+	+	+
hsa-miR-365a-3p	SP5	+	+	+
hsa-miR-365a-3p	SPSB4	+	+	+
hsa-miR-365a-3p	STX12	+	+	+
hsa-miR-365a-3p	TMED1	+	+	+
hsa-miR-421	C7orf70	+	+	+
hsa-miR-421	FAM49B	+	+	+
hsa-miR-421	KANK1	+	+	+
hsa-miR-421	LCK	+	+	+
hsa-miR-421	MRC2	+	+	+
hsa-miR-421	PTPRB	+	+	+
hsa-miR-421	RINT1	+	+	+
hsa-miR-421	S100A2	+	+	+
hsa-miR-421	SMAD4	+	+	+
hsa-miR-421	SNAP25	+	+	+
hsa-miR-421	SNRPD2	+	+	+
hsa-miR-421	SPAST	+	+	+
hsa-miR-421	VEZF1	+	+	+
hsa-miR-421	WASF3	+	+	+
hsa-miR-421	WWC2	+	+	+
hsa-miR-421	ZC3H7A	+	+	+
hsa-miR-423-5p	ACTL7A	+	+	+
hsa-miR-423-5p	AD000671.1	+	+	+
hsa-miR-423-5p	ADAM30	+	+	+
hsa-miR-423-5p	ANPEP	+	+	+
hsa-miR-423-5p	AP1M2	+	+	+
hsa-miR-423-5p	ARSI	+	+	+
hsa-miR-423-5p	ASB16	+	+	+
hsa-miR-423-5p	ATG4D	+	+	+
hsa-miR-423-5p	ATN1	+	+	+
hsa-miR-423-5p	B3GAT3	+	+	+
hsa-miR-423-5p	B3GNT8	+	+	+
hsa-miR-423-5p	BAIAP2	+	+	+
hsa-miR-423-5p	BCAT2	+	+	+
hsa-miR-423-5p	BIRC7	+	+	+
hsa-miR-423-5p	C14orf2	+	+	+
hsa-miR-423-5p	C19orf22	+	+	+
hsa-miR-423-5p	C20orf151	+	+	+
hsa-miR-423-5p	C20orf54	+	+	+
hsa-miR-423-5p	C21orf70	+	+	+
hsa-miR-423-5p	CC2D1A	+	+	+
hsa-miR-423-5p	CCDC106	+	+	+
hsa-miR-423-5p	CDC42EP4	+	+	+
hsa-miR-423-5p	CEBPB	+	+	+
hsa-miR-423-5p	CHD3	+	+	+
hsa-miR-423-5p	CILP2	+	+	+
hsa-miR-423-5p	CINP	+	+	+
hsa-miR-423-5p	CNKSR1	+	+	+
hsa-miR-423-5p	COX4I2	+	+	+
hsa-miR-423-5p	CSNK2A2	+	+	+
hsa-miR-423-5p	CTDNEP1	+	+	+
hsa-miR-423-5p	DCAF15	+	+	+
hsa-miR-423-5p	DEGS2	+	+	+
hsa-miR-423-5p	DLGAP3	+	+	+
hsa-miR-423-5p	DNALI1	+	+	+
hsa-miR-423-5p	DPP9	+	+	+
hsa-miR-423-5p	DYRK1B	+	+	+
hsa-miR-423-5p	EGFL7	+	+	+
hsa-miR-423-5p	EIF4EBP1	+	+	+
hsa-miR-423-5p	EN1	+	+	+
hsa-miR-423-5p	EXOC3	+	+	+
hsa-miR-423-5p	F8A1	+	+	+
hsa-miR-423-5p	FAM100B	+	+	+
hsa-miR-423-5p	FGF18	+	+	+
hsa-miR-423-5p	GGT5	+	+	+
hsa-miR-423-5p	GIT1	+	+	+
hsa-miR-423-5p	GLTSCR1	+	+	+
hsa-miR-423-5p	GOLGA4	+	+	+
hsa-miR-423-5p	GPR173	+	+	+
hsa-miR-423-5p	GRASP	+	+	+
hsa-miR-423-5p	GRIN1	+	+	+
hsa-miR-423-5p	HAPLN3	+	+	+
hsa-miR-423-5p	HDGFRP2	+	+	+
hsa-miR-423-5p	IDH2	+	+	+
hsa-miR-423-5p	IFITM5	+	+	+
hsa-miR-423-5p	IRF2BP1	+	+	+
hsa-miR-423-5p	ITPKC	+	+	+
hsa-miR-423-5p	KIFC3	+	+	+
hsa-miR-423-5p	KLHL30	+	+	+
hsa-miR-423-5p	KLK9	+	+	+
hsa-miR-423-5p	KRT83	+	+	+
hsa-miR-423-5p	LDB1	+	+	+
hsa-miR-423-5p	LRRC25	+	+	+
hsa-miR-423-5p	LRRC3	+	+	+
hsa-miR-423-5p	LRRC46	+	+	+
hsa-miR-423-5p	LRRC47	+	+	+
hsa-miR-423-5p	MAG	+	+	+
hsa-miR-423-5p	MAP1LC3A	+	+	+
hsa-miR-423-5p	MAPK3	+	+	+
hsa-miR-423-5p	MAPRE3	+	+	+
hsa-miR-423-5p	MED16	+	+	+
hsa-miR-423-5p	MESDC1	+	+	+
hsa-miR-423-5p	MESP1	+	+	+
hsa-miR-423-5p	MFAP2	+	+	+
hsa-miR-423-5p	MORN3	+	+	+
hsa-miR-423-5p	MRC2	+	+	+
hsa-miR-423-5p	MRPS5	+	+	+
hsa-miR-423-5p	MYEF2	+	+	+
hsa-miR-423-5p	NACC1	+	+	+
hsa-miR-423-5p	NAGPA	+	+	+
hsa-miR-423-5p	NGF	+	+	+
hsa-miR-423-5p	NNAT	+	+	+
hsa-miR-423-5p	OCEL1	+	+	+
hsa-miR-423-5p	ODF3L1	+	+	+
hsa-miR-423-5p	OR2H2	+	+	+
hsa-miR-423-5p	PDXP	+	+	+
hsa-miR-423-5p	PDZD11	+	+	+
hsa-miR-423-5p	PGAM1	+	+	+
hsa-miR-423-5p	PLCB1	+	+	+
hsa-miR-423-5p	PLIN4	+	+	+
hsa-miR-423-5p	PRPF8	+	+	+
hsa-miR-423-5p	PRRG2	+	+	+
hsa-miR-423-5p	PRSS8	+	+	+
hsa-miR-423-5p	PTGES2	+	+	+
hsa-miR-423-5p	QSOX2	+	+	+
hsa-miR-423-5p	RAB11B	+	+	+
hsa-miR-423-5p	RBM5	+	+	+
hsa-miR-423-5p	REN	+	+	+
hsa-miR-423-5p	RHPN1	+	+	+
hsa-miR-423-5p	RMND5B	+	+	+
hsa-miR-423-5p	RNF123	+	+	+
hsa-miR-423-5p	RPUSD1	+	+	+
hsa-miR-423-5p	S1PR4	+	+	+
hsa-miR-423-5p	SAMD4B	+	+	+
hsa-miR-423-5p	SBK1	+	+	+
hsa-miR-423-5p	SCTR	+	+	+
hsa-miR-423-5p	SLC35C2	+	+	+
hsa-miR-423-5p	SMPD3	+	+	+
hsa-miR-423-5p	SNAPC2	+	+	+
hsa-miR-423-5p	SPSB3	+	+	+
hsa-miR-423-5p	SPSB4	+	+	+
hsa-miR-423-5p	SSNA1	+	+	+
hsa-miR-423-5p	SUPT6H	+	+	+
hsa-miR-423-5p	TCL1B	+	+	+
hsa-miR-423-5p	TECR	+	+	+
hsa-miR-423-5p	TMED3	+	+	+
hsa-miR-423-5p	TMEM186	+	+	+
hsa-miR-423-5p	TMEM208	+	+	+
hsa-miR-423-5p	TMEM59L	+	+	+
hsa-miR-423-5p	TPPP	+	+	+
hsa-miR-423-5p	TUBB6	+	+	+
hsa-miR-423-5p	USP5	+	+	+
hsa-miR-423-5p	VSX2	+	+	+
hsa-miR-423-5p	WBP1	+	+	+
hsa-miR-423-5p	WBSCR27	+	+	+
hsa-miR-423-5p	WDR88	+	+	+
hsa-miR-423-5p	ZBTB46	+	+	+
hsa-miR-423-5p	ZNF177	+	+	+
hsa-miR-423-5p	ZNF341	+	+	+
hsa-miR-423-5p	ZNF580	+	+	+
hsa-miR-423-5p	ZYX	+	+	+
hsa-miR-424-5p	ABCF1	+	+	+
hsa-miR-424-5p	AKAP12	+	+	+
hsa-miR-424-5p	ARHGAP32	+	+	+
hsa-miR-424-5p	ARHGDIA	+	+	+
hsa-miR-424-5p	B3GAT3	+	+	+
hsa-miR-424-5p	BMF	+	+	+
hsa-miR-424-5p	CD180	+	+	+
hsa-miR-424-5p	CD40	+	+	+
hsa-miR-424-5p	CDC42EP2	+	+	+
hsa-miR-424-5p	CHORDC1	+	+	+
hsa-miR-424-5p	CHRNB2	+	+	+
hsa-miR-424-5p	CLASRP	+	+	+
hsa-miR-424-5p	CRP	+	+	+
hsa-miR-424-5p	CYGB	+	+	+
hsa-miR-424-5p	DLL1	+	+	+
hsa-miR-424-5p	FAM164A	+	+	+
hsa-miR-424-5p	FAM58A	+	+	+
hsa-miR-424-5p	HIBADH	+	+	+
hsa-miR-424-5p	ICA1	+	+	+
hsa-miR-424-5p	KDSR	+	+	+
hsa-miR-424-5p	KIAA0664	+	+	+
hsa-miR-424-5p	KRT20	+	+	+
hsa-miR-424-5p	KRT72	+	+	+
hsa-miR-424-5p	LRIG1	+	+	+
hsa-miR-424-5p	LSM11	+	+	+
hsa-miR-424-5p	MAP2K1	+	+	+
hsa-miR-424-5p	MAP3K3	+	+	+
hsa-miR-424-5p	MRPS2	+	+	+
hsa-miR-424-5p	NOS2	+	+	+
hsa-miR-424-5p	NUDCD3	+	+	+
hsa-miR-424-5p	PANK1	+	+	+
hsa-miR-424-5p	PDCD6IP	+	+	+
hsa-miR-424-5p	POLE4	+	+	+
hsa-miR-424-5p	PPP2R2D	+	+	+
hsa-miR-424-5p	RAB3D	+	+	+
hsa-miR-424-5p	RHOD	+	+	+
hsa-miR-424-5p	SCOC	+	+	+
hsa-miR-424-5p	SIAH1	+	+	+
hsa-miR-424-5p	TFAP2E	+	+	+
hsa-miR-424-5p	TIMM13	+	+	+
hsa-miR-424-5p	TMED3	+	+	+
hsa-miR-424-5p	TMEM138	+	+	+
hsa-miR-424-5p	VCL	+	+	+
hsa-miR-424-5p	VWF	+	+	+
hsa-miR-424-5p	ZBTB9	+	+	+
hsa-miR-424-5p	ZDHHC19	+	+	+
hsa-miR-450a-5p	LPPR4	+	+	+
hsa-miR-455-5p	AOC2	+	+	+
hsa-miR-455-5p	B3GALT5	+	+	+
hsa-miR-455-5p	E2F4	+	+	+
hsa-miR-455-5p	FAM169B	+	+	+
hsa-miR-455-5p	FAM187A	+	+	+
hsa-miR-455-5p	FLNC	+	+	+
hsa-miR-455-5p	NKD1	+	+	+
hsa-miR-455-5p	PANX1	+	+	+
hsa-miR-455-5p	RPL14	+	+	+
hsa-miR-455-5p	RTP2	+	+	+
hsa-miR-455-5p	SPNS3	+	+	+
hsa-miR-455-5p	SPSB4	+	+	+
hsa-miR-455-5p	STOML3	+	+	+
hsa-miR-455-5p	TMEM167A	+	+	+
hsa-miR-455-5p	TNK1	+	+	+
hsa-miR-455-5p	TXNL4B	+	+	+
hsa-miR-455-5p	ZC3H7A	+	+	+
hsa-miR-455-5p	ZNF611	+	+	+
hsa-miR-505-3p	AKT3	+	+	+
hsa-miR-505-3p	C18orf34	+	+	+
hsa-miR-505-3p	CCND3	+	+	+
hsa-miR-505-3p	KCNJ14	+	+	+
hsa-miR-505-3p	MECP2	+	+	+
hsa-miR-505-3p	SIGLEC1	+	+	+
hsa-miR-505-3p	VPS33B	+	+	+
hsa-miR-505-3p	VPS37B	+	+	+
hsa-miR-506-3p	ADAMTS6	+	+	+
hsa-miR-506-3p	ARSG	+	+	+
hsa-miR-506-3p	AURKA	+	+	+
hsa-miR-506-3p	C11orf45	+	+	+
hsa-miR-506-3p	COQ5	+	+	+
hsa-miR-506-3p	CREB3L3	+	+	+
hsa-miR-506-3p	DNAJC5G	+	+	+
hsa-miR-506-3p	DSG2	+	+	+
hsa-miR-506-3p	DUSP21	+	+	+
hsa-miR-506-3p	EFHC1	+	+	+
hsa-miR-506-3p	FBN1	+	+	+
hsa-miR-506-3p	GCDH	+	+	+
hsa-miR-506-3p	GRRP1	+	+	+
hsa-miR-506-3p	H6PD	+	+	+
hsa-miR-506-3p	HDAC5	+	+	+
hsa-miR-506-3p	IGF2BP1	+	+	+
hsa-miR-506-3p	LAMC1	+	+	+
hsa-miR-506-3p	LRFN1	+	+	+
hsa-miR-506-3p	LRRC57	+	+	+
hsa-miR-506-3p	MRAP2	+	+	+
hsa-miR-506-3p	MTR	+	+	+
hsa-miR-506-3p	MYLK2	+	+	+
hsa-miR-506-3p	NAGS	+	+	+
hsa-miR-506-3p	NHLH1	+	+	+
hsa-miR-506-3p	OSBPL11	+	+	+
hsa-miR-506-3p	PLEC	+	+	+
hsa-miR-506-3p	PLEKHH1	+	+	+
hsa-miR-506-3p	PRTG	+	+	+
hsa-miR-506-3p	RUNDC2A	+	+	+
hsa-miR-506-3p	SCAMP2	+	+	+
hsa-miR-506-3p	SERTAD2	+	+	+
hsa-miR-506-3p	SLITRK6	+	+	+
hsa-miR-506-3p	SORD	+	+	+
hsa-miR-506-3p	STARD4	+	+	+
hsa-miR-506-3p	TBC1D13	+	+	+
hsa-miR-506-3p	TCTA	+	+	+
hsa-miR-506-3p	ULBP1	+	+	+
hsa-miR-506-3p	VSTM4	+	+	+
hsa-miR-506-3p	WFDC12	+	+	+
hsa-miR-506-3p	WIPF2	+	+	+
hsa-miR-506-3p	ZRANB2	+	+	+
hsa-miR-508-3p	ATP6V1C2	+	+	+
hsa-miR-508-3p	BLZF1	+	+	+
hsa-miR-508-3p	C17orf78	+	+	+
hsa-miR-508-3p	C20orf103	+	+	+
hsa-miR-508-3p	CEP19	+	+	+
hsa-miR-508-3p	EIF3J	+	+	+
hsa-miR-508-3p	ERBB4	+	+	+
hsa-miR-508-3p	SALL4	+	+	+
hsa-miR-508-3p	SMEK1	+	+	+
hsa-miR-508-3p	UBQLNL	+	+	+
hsa-miR-508-5p	AIFM2	+	+	+
hsa-miR-508-5p	ALDH4A1	+	+	+
hsa-miR-508-5p	ALS2	+	+	+
hsa-miR-508-5p	AMICA1	+	+	+
hsa-miR-508-5p	AP2M1	+	+	+
hsa-miR-508-5p	AP3B2	+	+	+
hsa-miR-508-5p	ARF6	+	+	+
hsa-miR-508-5p	ARPC4	+	+	+
hsa-miR-508-5p	ASB16	+	+	+
hsa-miR-508-5p	ASPHD2	+	+	+
hsa-miR-508-5p	B3GALT6	+	+	+
hsa-miR-508-5p	B4GALT5	+	+	+
hsa-miR-508-5p	BSN	+	+	+
hsa-miR-508-5p	C14orf1	+	+	+
hsa-miR-508-5p	C8orf84	+	+	+
hsa-miR-508-5p	CCND3	+	+	+
hsa-miR-508-5p	CCRN4L	+	+	+
hsa-miR-508-5p	CD2	+	+	+
hsa-miR-508-5p	CD207	+	+	+
hsa-miR-508-5p	CDAN1	+	+	+
hsa-miR-508-5p	CDC6	+	+	+
hsa-miR-508-5p	CDKN2A	+	+	+
hsa-miR-508-5p	CEACAM8	+	+	+
hsa-miR-508-5p	CELF5	+	+	+
hsa-miR-508-5p	CES3	+	+	+
hsa-miR-508-5p	CHCHD8	+	+	+
hsa-miR-508-5p	CLN5	+	+	+
hsa-miR-508-5p	CNPY4	+	+	+
hsa-miR-508-5p	COL9A2	+	+	+
hsa-miR-508-5p	CSPG4	+	+	+
hsa-miR-508-5p	CYYR1	+	+	+
hsa-miR-508-5p	DAGLA	+	+	+
hsa-miR-508-5p	DEDD2	+	+	+
hsa-miR-508-5p	DNAH10	+	+	+
hsa-miR-508-5p	DNAJC30	+	+	+
hsa-miR-508-5p	DOK6	+	+	+
hsa-miR-508-5p	DSCAM	+	+	+
hsa-miR-508-5p	DTX3L	+	+	+
hsa-miR-508-5p	DTYMK	+	+	+
hsa-miR-508-5p	DVL1	+	+	+
hsa-miR-508-5p	EIF3D	+	+	+
hsa-miR-508-5p	EXOC3L2	+	+	+
hsa-miR-508-5p	FAM131C	+	+	+
hsa-miR-508-5p	FAM135B	+	+	+
hsa-miR-508-5p	FAM171B	+	+	+
hsa-miR-508-5p	FAM196A	+	+	+
hsa-miR-508-5p	FAM83H	+	+	+
hsa-miR-508-5p	FBXO41	+	+	+
hsa-miR-508-5p	FEN1	+	+	+
hsa-miR-508-5p	FLCN	+	+	+
hsa-miR-508-5p	FNDC9	+	+	+
hsa-miR-508-5p	FOSB	+	+	+
hsa-miR-508-5p	GLRX3	+	+	+
hsa-miR-508-5p	HAPLN4	+	+	+
hsa-miR-508-5p	HIC1	+	+	+
hsa-miR-508-5p	HOXA10	+	+	+
hsa-miR-508-5p	HS3ST1	+	+	+
hsa-miR-508-5p	IMPA2	+	+	+
hsa-miR-508-5p	INSM1	+	+	+
hsa-miR-508-5p	IP6K3	+	+	+
hsa-miR-508-5p	IRGQ	+	+	+
hsa-miR-508-5p	JAM2	+	+	+
hsa-miR-508-5p	KIAA1755	+	+	+
hsa-miR-508-5p	KLHDC8B	+	+	+
hsa-miR-508-5p	KLHL28	+	+	+
hsa-miR-508-5p	LHFPL1	+	+	+
hsa-miR-508-5p	MAPKBP1	+	+	+
hsa-miR-508-5p	N4BP3	+	+	+
hsa-miR-508-5p	NEFH	+	+	+
hsa-miR-508-5p	NKD2	+	+	+
hsa-miR-508-5p	NLRP8	+	+	+
hsa-miR-508-5p	NPTX2	+	+	+
hsa-miR-508-5p	OGFR	+	+	+
hsa-miR-508-5p	PAXIP1	+	+	+
hsa-miR-508-5p	PIP4K2B	+	+	+
hsa-miR-508-5p	POLN	+	+	+
hsa-miR-508-5p	POLR2C	+	+	+
hsa-miR-508-5p	POLR2E	+	+	+
hsa-miR-508-5p	POU2AF1	+	+	+
hsa-miR-508-5p	PPM1E	+	+	+
hsa-miR-508-5p	PPP2R4	+	+	+
hsa-miR-508-5p	PRND	+	+	+
hsa-miR-508-5p	PTPRU	+	+	+
hsa-miR-508-5p	REM1	+	+	+
hsa-miR-508-5p	RNF125	+	+	+
hsa-miR-508-5p	RPP25	+	+	+
hsa-miR-508-5p	S100A16	+	+	+
hsa-miR-508-5p	SCAF4	+	+	+
hsa-miR-508-5p	SETX	+	+	+
hsa-miR-508-5p	SF3B5	+	+	+
hsa-miR-508-5p	SLC13A5	+	+	+
hsa-miR-508-5p	SLC35E1	+	+	+
hsa-miR-508-5p	SLC5A8	+	+	+
hsa-miR-508-5p	SLPI	+	+	+
hsa-miR-508-5p	SNRNP35	+	+	+
hsa-miR-508-5p	STARD3	+	+	+
hsa-miR-508-5p	STX1B	+	+	+
hsa-miR-508-5p	SUDS3	+	+	+
hsa-miR-508-5p	SULT1A3	+	+	+
hsa-miR-508-5p	SULT1A4	+	+	+
hsa-miR-508-5p	SUSD5	+	+	+
hsa-miR-508-5p	SV2A	+	+	+
hsa-miR-508-5p	SYNM	+	+	+
hsa-miR-508-5p	TBC1D21	+	+	+
hsa-miR-508-5p	TBCD	+	+	+
hsa-miR-508-5p	TCF25	+	+	+
hsa-miR-508-5p	TM4SF19	+	+	+
hsa-miR-508-5p	TMEM163	+	+	+
hsa-miR-508-5p	TMEM51	+	+	+
hsa-miR-508-5p	TRNAU1AP	+	+	+
hsa-miR-508-5p	TSPAN14	+	+	+
hsa-miR-508-5p	TSPAN3	+	+	+
hsa-miR-508-5p	TULP1	+	+	+
hsa-miR-508-5p	TXNL4B	+	+	+
hsa-miR-508-5p	VPS39	+	+	+
hsa-miR-508-5p	WARS2	+	+	+
hsa-miR-508-5p	WISP2	+	+	+
hsa-miR-508-5p	WNT8B	+	+	+
hsa-miR-508-5p	ZBTB7C	+	+	+
hsa-miR-508-5p	ZC3HAV1L	+	+	+
hsa-miR-508-5p	ZKSCAN3	+	+	+
hsa-miR-508-5p	ZNF157	+	+	+
hsa-miR-508-5p	ZNF205	+	+	+
hsa-miR-508-5p	ZNF543	+	+	+
hsa-miR-508-5p	ZNF786	+	+	+
hsa-miR-509-3-5p	A4GNT	+	+	+
hsa-miR-509-3-5p	ARL11	+	+	+
hsa-miR-509-3-5p	B3GNT3	+	+	+
hsa-miR-509-3-5p	BRP44L	+	+	+
hsa-miR-509-3-5p	C18orf26	+	+	+
hsa-miR-509-3-5p	C19orf54	+	+	+
hsa-miR-509-3-5p	C19orf6	+	+	+
hsa-miR-509-3-5p	CABLES2	+	+	+
hsa-miR-509-3-5p	CAPNS1	+	+	+
hsa-miR-509-3-5p	CD27	+	+	+
hsa-miR-509-3-5p	CELA1	+	+	+
hsa-miR-509-3-5p	CFD	+	+	+
hsa-miR-509-3-5p	CLDN19	+	+	+
hsa-miR-509-3-5p	COG8	+	+	+
hsa-miR-509-3-5p	CTC1	+	+	+
hsa-miR-509-3-5p	CTNS	+	+	+
hsa-miR-509-3-5p	CYP27C1	+	+	+
hsa-miR-509-3-5p	DNAH10	+	+	+
hsa-miR-509-3-5p	EHD4	+	+	+
hsa-miR-509-3-5p	EIF5B	+	+	+
hsa-miR-509-3-5p	EMP2	+	+	+
hsa-miR-509-3-5p	GFRAL	+	+	+
hsa-miR-509-3-5p	GRM6	+	+	+
hsa-miR-509-3-5p	GXYLT1	+	+	+
hsa-miR-509-3-5p	IDH2	+	+	+
hsa-miR-509-3-5p	IP6K3	+	+	+
hsa-miR-509-3-5p	KCTD8	+	+	+
hsa-miR-509-3-5p	KIAA0649	+	+	+
hsa-miR-509-3-5p	KIF15	+	+	+
hsa-miR-509-3-5p	LNP1	+	+	+
hsa-miR-509-3-5p	MCCD1	+	+	+
hsa-miR-509-3-5p	MRPL4	+	+	+
hsa-miR-509-3-5p	NES	+	+	+
hsa-miR-509-3-5p	NUDT3	+	+	+
hsa-miR-509-3-5p	PARP12	+	+	+
hsa-miR-509-3-5p	PDF	+	+	+
hsa-miR-509-3-5p	PHF13	+	+	+
hsa-miR-509-3-5p	PINK1	+	+	+
hsa-miR-509-3-5p	PLK1	+	+	+
hsa-miR-509-3-5p	POLR3F	+	+	+
hsa-miR-509-3-5p	PRKCSH	+	+	+
hsa-miR-509-3-5p	PRKD3	+	+	+
hsa-miR-509-3-5p	RFXAP	+	+	+
hsa-miR-509-3-5p	RHOT1	+	+	+
hsa-miR-509-3-5p	SLC1A1	+	+	+
hsa-miR-509-3-5p	SLC2A10	+	+	+
hsa-miR-509-3-5p	SLC6A17	+	+	+
hsa-miR-509-3-5p	SLC6A5	+	+	+
hsa-miR-509-3-5p	STK25	+	+	+
hsa-miR-509-3-5p	T	+	+	+
hsa-miR-509-3-5p	THSD7A	+	+	+
hsa-miR-509-3-5p	TIGD2	+	+	+
hsa-miR-509-3-5p	TOMM34	+	+	+
hsa-miR-509-3-5p	TTF2	+	+	+
hsa-miR-509-3-5p	TUSC1	+	+	+
hsa-miR-509-3-5p	VAT1L	+	+	+
hsa-miR-509-3-5p	WHSC1	+	+	+
hsa-miR-509-3-5p	YWHAG	+	+	+
hsa-miR-509-3p	APOD	+	+	+
hsa-miR-509-3p	BRPF3	+	+	+
hsa-miR-509-3p	CDYL2	+	+	+
hsa-miR-509-3p	CES3	+	+	+
hsa-miR-509-3p	CHCHD6	+	+	+
hsa-miR-509-3p	CLU	+	+	+
hsa-miR-509-3p	DNAJC8	+	+	+
hsa-miR-509-3p	DRAM2	+	+	+
hsa-miR-509-3p	ERP44	+	+	+
hsa-miR-509-3p	FEM1A	+	+	+
hsa-miR-509-3p	IGF2BP2	+	+	+
hsa-miR-509-3p	MCM8	+	+	+
hsa-miR-509-3p	MMD2	+	+	+
hsa-miR-509-3p	NEURL	+	+	+
hsa-miR-509-3p	NOTCH1	+	+	+
hsa-miR-509-3p	NPTXR	+	+	+
hsa-miR-509-3p	PDXP	+	+	+
hsa-miR-509-3p	RNF180	+	+	+
hsa-miR-509-3p	SEC14L5	+	+	+
hsa-miR-509-3p	SLC41A1	+	+	+
hsa-miR-509-3p	ST3GAL2	+	+	+
hsa-miR-509-3p	USP47	+	+	+
hsa-miR-509-3p	ZNF536	+	+	+
hsa-miR-509-5p	A4GNT	+	+	+
hsa-miR-509-5p	ACBD3	+	+	+
hsa-miR-509-5p	BSN	+	+	+
hsa-miR-509-5p	C19orf54	+	+	+
hsa-miR-509-5p	C19orf6	+	+	+
hsa-miR-509-5p	C21orf56	+	+	+
hsa-miR-509-5p	CAPNS1	+	+	+
hsa-miR-509-5p	CD27	+	+	+
hsa-miR-509-5p	CDCA8	+	+	+
hsa-miR-509-5p	CDKN2D	+	+	+
hsa-miR-509-5p	COG8	+	+	+
hsa-miR-509-5p	CYP27C1	+	+	+
hsa-miR-509-5p	DCC	+	+	+
hsa-miR-509-5p	DHODH	+	+	+
hsa-miR-509-5p	EHD3	+	+	+
hsa-miR-509-5p	EMP2	+	+	+
hsa-miR-509-5p	FBXL20	+	+	+
hsa-miR-509-5p	FHOD1	+	+	+
hsa-miR-509-5p	FOXN1	+	+	+
hsa-miR-509-5p	GFRAL	+	+	+
hsa-miR-509-5p	GNG4	+	+	+
hsa-miR-509-5p	HRCT1	+	+	+
hsa-miR-509-5p	ID2	+	+	+
hsa-miR-509-5p	IDH2	+	+	+
hsa-miR-509-5p	IP6K3	+	+	+
hsa-miR-509-5p	KCTD8	+	+	+
hsa-miR-509-5p	KIAA0649	+	+	+
hsa-miR-509-5p	KIF15	+	+	+
hsa-miR-509-5p	KLK13	+	+	+
hsa-miR-509-5p	LHFPL2	+	+	+
hsa-miR-509-5p	LNP1	+	+	+
hsa-miR-509-5p	LTK	+	+	+
hsa-miR-509-5p	MCCD1	+	+	+
hsa-miR-509-5p	MRPL4	+	+	+
hsa-miR-509-5p	NCCRP1	+	+	+
hsa-miR-509-5p	NES	+	+	+
hsa-miR-509-5p	NUDT3	+	+	+
hsa-miR-509-5p	PAK4	+	+	+
hsa-miR-509-5p	PDF	+	+	+
hsa-miR-509-5p	PLK1	+	+	+
hsa-miR-509-5p	PRKD3	+	+	+
hsa-miR-509-5p	RFXAP	+	+	+
hsa-miR-509-5p	RREB1	+	+	+
hsa-miR-509-5p	SLC12A6	+	+	+
hsa-miR-509-5p	SLC1A1	+	+	+
hsa-miR-509-5p	SLC2A10	+	+	+
hsa-miR-509-5p	SLC41A3	+	+	+
hsa-miR-509-5p	SLC6A17	+	+	+
hsa-miR-509-5p	SLC6A5	+	+	+
hsa-miR-509-5p	SNX3	+	+	+
hsa-miR-509-5p	TDP2	+	+	+
hsa-miR-509-5p	TIGD2	+	+	+
hsa-miR-509-5p	TMEM30A	+	+	+
hsa-miR-509-5p	TPRX1	+	+	+
hsa-miR-509-5p	UCMA	+	+	+
hsa-miR-509-5p	VAT1L	+	+	+
hsa-miR-509-5p	VCP	+	+	+
hsa-miR-509-5p	WHSC1	+	+	+
hsa-miR-509-5p	WNK3	+	+	+
hsa-miR-509-5p	YWHAG	+	+	+
hsa-miR-509-5p	ZCCHC16	+	+	+
hsa-miR-509-5p	ZFR	+	+	+
hsa-miR-513a-5p	ARL4C	+	+	+
hsa-miR-513a-5p	ARL4D	+	+	+
hsa-miR-513a-5p	ASF1A	+	+	+
hsa-miR-513a-5p	ASH2L	+	+	+
hsa-miR-513a-5p	BRD8	+	+	+
hsa-miR-513a-5p	C19orf69	+	+	+
hsa-miR-513a-5p	C1QL4	+	+	+
hsa-miR-513a-5p	CBX5	+	+	+
hsa-miR-513a-5p	CD2	+	+	+
hsa-miR-513a-5p	CD83	+	+	+
hsa-miR-513a-5p	CEMP1	+	+	+
hsa-miR-513a-5p	CES2	+	+	+
hsa-miR-513a-5p	CHRNA9	+	+	+
hsa-miR-513a-5p	CLEC5A	+	+	+
hsa-miR-513a-5p	CYBASC3	+	+	+
hsa-miR-513a-5p	DKK1	+	+	+
hsa-miR-513a-5p	DPP9	+	+	+
hsa-miR-513a-5p	DTX3L	+	+	+
hsa-miR-513a-5p	GGT1	+	+	+
hsa-miR-513a-5p	GH1	+	+	+
hsa-miR-513a-5p	GNG13	+	+	+
hsa-miR-513a-5p	GSTM3	+	+	+
hsa-miR-513a-5p	IL17REL	+	+	+
hsa-miR-513a-5p	INO80E	+	+	+
hsa-miR-513a-5p	KDM3B	+	+	+
hsa-miR-513a-5p	KIAA0247	+	+	+
hsa-miR-513a-5p	LGI4	+	+	+
hsa-miR-513a-5p	LGR6	+	+	+
hsa-miR-513a-5p	LYPLA2	+	+	+
hsa-miR-513a-5p	LYRM1	+	+	+
hsa-miR-513a-5p	MOBKL2C	+	+	+
hsa-miR-513a-5p	MRPL51	+	+	+
hsa-miR-513a-5p	NCAPG	+	+	+
hsa-miR-513a-5p	NCOR1	+	+	+
hsa-miR-513a-5p	NPM3	+	+	+
hsa-miR-513a-5p	NUTF2	+	+	+
hsa-miR-513a-5p	PDE10A	+	+	+
hsa-miR-513a-5p	PDE4C	+	+	+
hsa-miR-513a-5p	PLEK	+	+	+
hsa-miR-513a-5p	PNPLA3	+	+	+
hsa-miR-513a-5p	POLR3B	+	+	+
hsa-miR-513a-5p	PYCRL	+	+	+
hsa-miR-513a-5p	RAC2	+	+	+
hsa-miR-513a-5p	RAN	+	+	+
hsa-miR-513a-5p	RHBDF2	+	+	+
hsa-miR-513a-5p	RHOU	+	+	+
hsa-miR-513a-5p	SEPT14	+	+	+
hsa-miR-513a-5p	SERTAD3	+	+	+
hsa-miR-513a-5p	SIGLEC1	+	+	+
hsa-miR-513a-5p	SLC18A3	+	+	+
hsa-miR-513a-5p	SLC25A29	+	+	+
hsa-miR-513a-5p	SLC25A5	+	+	+
hsa-miR-513a-5p	SLC9A4	+	+	+
hsa-miR-513a-5p	SNTA1	+	+	+
hsa-miR-513a-5p	SS18	+	+	+
hsa-miR-513a-5p	SUGP2	+	+	+
hsa-miR-513a-5p	SURF6	+	+	+
hsa-miR-513a-5p	TCF15	+	+	+
hsa-miR-513a-5p	TMEM145	+	+	+
hsa-miR-513a-5p	TRIM15	+	+	+
hsa-miR-513a-5p	TRUB2	+	+	+
hsa-miR-513a-5p	TSPAN6	+	+	+
hsa-miR-513a-5p	TTPAL	+	+	+
hsa-miR-513a-5p	VAX2	+	+	+
hsa-miR-513a-5p	VGLL1	+	+	+
hsa-miR-513a-5p	VIPAR	+	+	+
hsa-miR-513a-5p	XDH	+	+	+
hsa-miR-513a-5p	ZNF671	+	+	+
hsa-miR-514a-3p	C15orf2	+	+	+
hsa-miR-514a-3p	DEFB132	+	+	+
hsa-miR-514a-3p	FAM163A	+	+	+
hsa-miR-514a-3p	KCNJ6	+	+	+
hsa-miR-514a-3p	LPAR4	+	+	+
hsa-miR-514a-3p	SPTA1	+	+	+
hsa-miR-514a-3p	UBASH3B	+	+	+
hsa-miR-516b-5p	BCAS4	+	+	+
hsa-miR-516b-5p	C16orf59	+	+	+
hsa-miR-516b-5p	C16orf78	+	+	+
hsa-miR-516b-5p	C2orf57	+	+	+
hsa-miR-516b-5p	CACNB2	+	+	+
hsa-miR-516b-5p	CALML5	+	+	+
hsa-miR-516b-5p	CD109	+	+	+
hsa-miR-516b-5p	CD1A	+	+	+
hsa-miR-516b-5p	CD300LF	+	+	+
hsa-miR-516b-5p	CFC1	+	+	+
hsa-miR-516b-5p	CFC1B	+	+	+
hsa-miR-516b-5p	CRTC3	+	+	+
hsa-miR-516b-5p	DDB2	+	+	+
hsa-miR-516b-5p	EBI3	+	+	+
hsa-miR-516b-5p	EHD4	+	+	+
hsa-miR-516b-5p	FBXL12	+	+	+
hsa-miR-516b-5p	FUT3	+	+	+
hsa-miR-516b-5p	GIPC3	+	+	+
hsa-miR-516b-5p	GJA3	+	+	+
hsa-miR-516b-5p	GPR162	+	+	+
hsa-miR-516b-5p	GRAMD2	+	+	+
hsa-miR-516b-5p	GRM3	+	+	+
hsa-miR-516b-5p	GTF2F1	+	+	+
hsa-miR-516b-5p	HEBP1	+	+	+
hsa-miR-516b-5p	LIN28A	+	+	+
hsa-miR-516b-5p	LMX1A	+	+	+
hsa-miR-516b-5p	LPPR1	+	+	+
hsa-miR-516b-5p	MED11	+	+	+
hsa-miR-516b-5p	NDNL2	+	+	+
hsa-miR-516b-5p	NISCH	+	+	+
hsa-miR-516b-5p	NOM1	+	+	+
hsa-miR-516b-5p	NOTCH1	+	+	+
hsa-miR-516b-5p	NPTX2	+	+	+
hsa-miR-516b-5p	NR6A1	+	+	+
hsa-miR-516b-5p	NYX	+	+	+
hsa-miR-516b-5p	PAEP	+	+	+
hsa-miR-516b-5p	PAPL	+	+	+
hsa-miR-516b-5p	POLR3F	+	+	+
hsa-miR-516b-5p	PRSS33	+	+	+
hsa-miR-516b-5p	PYDC1	+	+	+
hsa-miR-516b-5p	RBM47	+	+	+
hsa-miR-516b-5p	RBPMS2	+	+	+
hsa-miR-516b-5p	S100A16	+	+	+
hsa-miR-516b-5p	SAMD10	+	+	+
hsa-miR-516b-5p	SNRNP25	+	+	+
hsa-miR-516b-5p	STOM	+	+	+
hsa-miR-516b-5p	SUMO2	+	+	+
hsa-miR-516b-5p	SUMO4	+	+	+
hsa-miR-516b-5p	SYS1	+	+	+
hsa-miR-516b-5p	THRSP	+	+	+
hsa-miR-516b-5p	TRAPPC3	+	+	+
hsa-miR-516b-5p	TUBB1	+	+	+
hsa-miR-516b-5p	UBQLN4	+	+	+
hsa-miR-516b-5p	ZDHHC9	+	+	+
hsa-miR-516b-5p	ZNF266	+	+	+
hsa-miR-516b-5p	ZNF502	+	+	+
hsa-miR-516b-5p	ZNF668	+	+	+
hsa-miR-517a-3p	ACTR1B	+	+	+
hsa-miR-517a-3p	ALPK3	+	+	+
hsa-miR-517a-3p	C12orf49	+	+	+
hsa-miR-517a-3p	DYM	+	+	+
hsa-miR-517a-3p	TYW5	+	+	+
hsa-miR-542-3p	ARRDC5	+	+	+
hsa-miR-542-3p	ARSI	+	+	+
hsa-miR-542-3p	BLOC1S3	+	+	+
hsa-miR-542-3p	CDC5L	+	+	+
hsa-miR-542-3p	CHST7	+	+	+
hsa-miR-542-3p	CST6	+	+	+
hsa-miR-542-3p	CYP1A2	+	+	+
hsa-miR-542-3p	EHD3	+	+	+
hsa-miR-542-3p	FBXL20	+	+	+
hsa-miR-542-3p	GSTZ1	+	+	+
hsa-miR-542-3p	KLHL14	+	+	+
hsa-miR-542-3p	MICAL3	+	+	+
hsa-miR-542-3p	MSN	+	+	+
hsa-miR-542-3p	MXRA5	+	+	+
hsa-miR-542-3p	MYH9	+	+	+
hsa-miR-542-3p	NHP2L1	+	+	+
hsa-miR-542-3p	PHKA2	+	+	+
hsa-miR-542-3p	PTER	+	+	+
hsa-miR-542-3p	RABIF	+	+	+
hsa-miR-542-3p	SLC26A9	+	+	+
hsa-miR-542-3p	SPRR1A	+	+	+
hsa-miR-542-3p	TMEM65	+	+	+
hsa-miR-542-3p	UBE2E1	+	+	+
hsa-miR-548a-3p	C18orf10	+	+	+
hsa-miR-548a-3p	KRT80	+	+	+
hsa-miR-548a-3p	MMGT1	+	+	+
hsa-miR-548a-3p	ZNF665	+	+	+
hsa-miR-582-3p	GRIN2B	+	+	+
hsa-miR-582-3p	KIF9	+	+	+
hsa-miR-582-3p	MRPL17	+	+	+
hsa-miR-582-3p	SAP130	+	+	+
hsa-miR-582-3p	VTA1	+	+	+
hsa-miR-584-5p	C12orf5	+	+	+
hsa-miR-584-5p	C17orf75	+	+	+
hsa-miR-584-5p	C18orf26	+	+	+
hsa-miR-584-5p	C1orf96	+	+	+
hsa-miR-584-5p	C2orf65	+	+	+
hsa-miR-584-5p	CLU	+	+	+
hsa-miR-584-5p	DEF6	+	+	+
hsa-miR-584-5p	ESCO1	+	+	+
hsa-miR-584-5p	MARCH11	+	+	+
hsa-miR-584-5p	ZNF182	+	+	+
hsa-miR-584-5p	ZNF609	+	+	+
hsa-miR-589-5p	ADAMTS14	+	+	+
hsa-miR-589-5p	ADAR	+	+	+
hsa-miR-589-5p	ANKRD29	+	+	+
hsa-miR-589-5p	ARMC10	+	+	+
hsa-miR-589-5p	ATP2B2	+	+	+
hsa-miR-589-5p	BEST4	+	+	+
hsa-miR-589-5p	C10orf54	+	+	+
hsa-miR-589-5p	C16orf42	+	+	+
hsa-miR-589-5p	C16orf70	+	+	+
hsa-miR-589-5p	C1QL4	+	+	+
hsa-miR-589-5p	C9orf167	+	+	+
hsa-miR-589-5p	CD97	+	+	+
hsa-miR-589-5p	COL1A1	+	+	+
hsa-miR-589-5p	COX6B2	+	+	+
hsa-miR-589-5p	DBP	+	+	+
hsa-miR-589-5p	DFFB	+	+	+
hsa-miR-589-5p	DGCR6L	+	+	+
hsa-miR-589-5p	DLGAP3	+	+	+
hsa-miR-589-5p	ECSIT	+	+	+
hsa-miR-589-5p	EHD4	+	+	+
hsa-miR-589-5p	FAM109B	+	+	+
hsa-miR-589-5p	FAM50B	+	+	+
hsa-miR-589-5p	FANCB	+	+	+
hsa-miR-589-5p	FNTB	+	+	+
hsa-miR-589-5p	GLCE	+	+	+
hsa-miR-589-5p	GPT2	+	+	+
hsa-miR-589-5p	IFI6	+	+	+
hsa-miR-589-5p	KANK1	+	+	+
hsa-miR-589-5p	KCNC1	+	+	+
hsa-miR-589-5p	KCNK5	+	+	+
hsa-miR-589-5p	KCTD10	+	+	+
hsa-miR-589-5p	KDM6B	+	+	+
hsa-miR-589-5p	KIAA0141	+	+	+
hsa-miR-589-5p	LONP2	+	+	+
hsa-miR-589-5p	LRRK1	+	+	+
hsa-miR-589-5p	LRRN4CL	+	+	+
hsa-miR-589-5p	MOBKL2C	+	+	+
hsa-miR-589-5p	MYPOP	+	+	+
hsa-miR-589-5p	MYT1	+	+	+
hsa-miR-589-5p	NARFL	+	+	+
hsa-miR-589-5p	NCCRP1	+	+	+
hsa-miR-589-5p	NDE1	+	+	+
hsa-miR-589-5p	NEFM	+	+	+
hsa-miR-589-5p	NR2C2AP	+	+	+
hsa-miR-589-5p	OTUD7B	+	+	+
hsa-miR-589-5p	PADI3	+	+	+
hsa-miR-589-5p	PGAM1	+	+	+
hsa-miR-589-5p	PHC2	+	+	+
hsa-miR-589-5p	PITHD1	+	+	+
hsa-miR-589-5p	PLEKHA4	+	+	+
hsa-miR-589-5p	PLEKHN1	+	+	+
hsa-miR-589-5p	PRF1	+	+	+
hsa-miR-589-5p	PRPF39	+	+	+
hsa-miR-589-5p	PRSS21	+	+	+
hsa-miR-589-5p	PSMG3	+	+	+
hsa-miR-589-5p	PTGIR	+	+	+
hsa-miR-589-5p	RILPL2	+	+	+
hsa-miR-589-5p	RPS6KA2	+	+	+
hsa-miR-589-5p	RTN4RL1	+	+	+
hsa-miR-589-5p	SDR42E1	+	+	+
hsa-miR-589-5p	SEMA6A	+	+	+
hsa-miR-589-5p	SEPT1	+	+	+
hsa-miR-589-5p	SLC32A1	+	+	+
hsa-miR-589-5p	SPG21	+	+	+
hsa-miR-589-5p	SSNA1	+	+	+
hsa-miR-589-5p	TMEM163	+	+	+
hsa-miR-589-5p	ZC3H18	+	+	+
hsa-miR-589-5p	ZMYND19	+	+	+
hsa-miR-589-5p	ZNF764	+	+	+
hsa-miR-629-5p	BAALC	+	+	+
hsa-miR-629-5p	CLSTN2	+	+	+
hsa-miR-629-5p	CSE1L	+	+	+
hsa-miR-629-5p	DCDC2B	+	+	+
hsa-miR-629-5p	EIF4EBP3	+	+	+
hsa-miR-629-5p	GRRP1	+	+	+
hsa-miR-629-5p	HDAC5	+	+	+
hsa-miR-629-5p	HDHD2	+	+	+
hsa-miR-629-5p	IGLL1	+	+	+
hsa-miR-629-5p	METTL9	+	+	+
hsa-miR-629-5p	PIN1	+	+	+
hsa-miR-629-5p	ZRANB2	+	+	+
hsa-miR-641	ADRBK2	+	+	+
hsa-miR-641	AFTPH	+	+	+
hsa-miR-641	ATP6V1G1	+	+	+
hsa-miR-641	CD97	+	+	+
hsa-miR-641	CPB2	+	+	+
hsa-miR-641	FBXO48	+	+	+
[truncated: 70 more rows]
