# Supplementary material for: MicroRNA Expression Profile in Penile Cancer Revealed by Next-Generation Small RNA Sequencing
Source: PLoS One. 2015 Jul 9;10(7):e0131336. doi: 10.1371/journal.pone.0131336 (PMC4497725; doi:10.1371/journal.pone.0131336)
Supplement: S1 Table — (XLS) [file pone.0131336.s009.xls]

## Sheet: Sheet1
Table S1. Primers used for the quantification of representative deregulated miRNAs.
miRNA Name	Reverse Transcript stem-loop primer	Gene specific primer for Real-time PCR	Universal primer
hsa-miR-107	GTCGTATCCAGTGCGTGTCGTGGAGTCGGCAATTGCACTGGATACGACTGATAGC	TAAAGCAGCATTGTACAGG	CAGTGCGTGTCGTGGAGT
hsa-miR-145-5p	GTCGTATCCAGTGCGTGTCGTGGAGTCGGCAATTGCACTGGATACGACAGGGATT	GAAGTCCAGTTTTCCCAGG	CAGTGCGTGTCGTGGAGT
hsa-miR-223-3p	GTCGTATCCAGTGCGTGTCGTGGAGTCGGCAATTGCACTGGATACGACTGGGGTA	TGGTGTCAGTTTGTCAAA	CAGTGCGTGTCGTGGAGT
hsa-miR-320a	GTCGTATCCAGTGCGTGTCGTGGAGTCGGCAATTGCACTGGATACGACTCGCCCT	GTTAAAAGCTGGGTTGAG	CAGTGCGTGTCGTGGAGT
hsa-miR-340-5p	GTCGTATCCAGTGCGTGTCGTGGAGTCGGCAATTGCACTGGATACGACAATCAGT	GCCTTATAAAGCAATGAG	CAGTGCGTGTCGTGGAGT
hsa-miR-424-5p	GTCGTATCCAGTGCGTGTCGTGGAGTCGGCAATTGCACTGGATACGACTTCAAAA	TAGCAGCAGCAATTCATG	CAGTGCGTGTCGTGGAGT
hsa-miR-509-3p	GTCGTATCCAGTGCGTGTCGTGGAGTCGGCAATTGCACTGGATACGACCTACCCA	GTCTGATTGGTACGTCTG	CAGTGCGTGTCGTGGAGT
hsa-miR-887-3p	GTCGTATCCAGTGCGTGTCGTGGAGTCGGCAATTGCACTGGATACGACCCTCGGG	GTCGTGAACGGGCGCCAT	CAGTGCGTGTCGTGGAGT
hsa-miR-1247-5p	GTCGTATCCAGTGCGTGTCGTGGAGTCGGCAATTGCACTGGATACGACTCCGGGG	TTAACCCGTCCCGTTCGT	CAGTGCGTGTCGTGGAGT
hsa-miR-1260b	GTCGTATCCAGTGCGTGTCGTGGAGTCGGCAATTGCACTGGATACGACATGGTGG	TGGATCCCACCACTG	CAGTGCGTGTCGTGGAGT
U6	CGCTTCACGAATTTGCGTGTCAT	fw GCTTCGGCAGCACATATACTAAAAT	rw CGCTTCACGAATTTGCGTGTCAT
