# Supplementary material for: MicroRNA Expression Profile in Penile Cancer Revealed by Next-Generation Small RNA Sequencing
Source: PLoS One. 2015 Jul 9;10(7):e0131336. doi: 10.1371/journal.pone.0131336 (PMC4497725; doi:10.1371/journal.pone.0131336)
Supplement: S2 Table — (XLS) [file pone.0131336.s010.xls]

## Sheet: Match results (2)
Table S2. The match results of clean reads in adjacent normal and cancerous penile tissues.
Small RNA category	Adjacent normal penile tissues		Cancerous penile tissues
	Unique tags	Total reads	Unique tags	Total reads
miRNA	6898	4795955	7173	3815482
piRNA	5877	172216	6272	119724
mRNA	186065	701575	210791	757168
rRNA	46626	1453744	44937	1866742
repeat	271971	5540854	303386	6208030
sRNA	27	33	44	51
snRNA	6248	55270	7088	65598
snoRNA	6316	50010	6903	62934
tRNA	11497	196758	11528	243121
Others	36199	388364	40333	400934
Unannotated	126790	442110	148992	511571
Total	704514	13796889	787447	14051355
