# Supplementary material for: MicroRNA Expression Profile in Penile Cancer Revealed by Next-Generation Small RNA Sequencing
Source: PLoS One. 2015 Jul 9;10(7):e0131336. doi: 10.1371/journal.pone.0131336 (PMC4497725; doi:10.1371/journal.pone.0131336)
Supplement: S3 Table — (XLS) [file pone.0131336.s011.xls]

## Sheet: Sheet1
Table S3. The repeats types based on the unique tags and total reads.
Repeats type	Adjacent normal penile tissues		Cancerous penile tissues
	Total reads count	Unique tags	Total reads count	Unique tags
DNA	42	41	50	44
DNA/Merlin	2	2	8	8
DNA/MuDR	53	51	98	86
DNA/PiggyBac	52	41	82	61
DNA/TcMar	158	130	230	177
DNA/TcMar-Mariner	256	231	431	384
DNA/TcMar-Tc2	157	115	355	209
DNA/TcMar-Tigger	12878	3543	13869	5276
DNA/hAT	166	129	363	221
DNA/hAT-Blackjack	354	292	483	405
DNA/hAT-Charlie	6591	4735	11852	7361
DNA/hAT-Tip100	1695	770	1762	1127
LINE/CR1	1704	1449	2817	2308
LINE/Dong-R4	13	10	15	14
LINE/L1	72542	38584	104764	58455
LINE/L2	33094	18977	45192	25434
LINE/RTE	437	400	633	556
LINE/RTE-BovB	8	8	15	14
LINE/Penelope	0	0	3	3
LTR	46	39	87	73
LTR/ERV	14	14	37	33
LTR/ERV1	100111	9565	99152	13828
LTR/ERVK	1723	893	2820	1203
LTR/ERVL	12107	6832	16216	10176
LTR/ERVL-MaLR	27369	11469	46056	17227
LTR/ERVL	81	58	164	70
LTR/Gypsy	303	247	732	404
Other	601	524	787	712
RC/Helitron	31	30	48	44
RNA	25	24	39	37
SINE	29	29	51	46
SINE/Alu	81463	15181	41497	18794
SINE/Deu	19	16	32	32
SINE/MIR	20249	9876	28536	14679
SINE/tRNA	60	47	68	51
Satellite	1112	862	1808	1322
Satellite/acro	25	22	24	21
Satellite/centr	1182	864	2837	1773
Satellite/telo	83	73	98	85
rRNA	5094397	132528	5721846	107848
repeat	17852	5788	13454	5272
scRNA	434	85	288	66
snRNA	13479	521	21741	660
srpRNA	7754	146	1325	114
tRNA	12244	1487	12630	1445
Unknown	222	166	222	195
complexity	17243	4840	11814	4665
