# Supplementary material for: MicroRNA Expression Profile in Penile Cancer Revealed by Next-Generation Small RNA Sequencing
Source: PLoS One. 2015 Jul 9;10(7):e0131336. doi: 10.1371/journal.pone.0131336 (PMC4497725; doi:10.1371/journal.pone.0131336)
Supplement: S4 Table — (XLS) [file pone.0131336.s012.xls]

## Sheet: Sheet1
Table S4. The top 10 most abundant known piRNAs in adjacent normal and cancerous penile tissues.
piRNA name	Adjacent normal penile tissues		piRNA name	Cancerous penile tissues
	Absolute count	Relative count (rpm)		Absolute count	Relative count (rpm)
DQ581033.1|piR-49145	68924	4995.62	DQ581033.1|piR-49145	42225	3005.05
DQ596745.1|piR-34811	24309	1761.92	DQ593768.1|piR-33880	17962	1278.31
DQ581031.1|piR-49143	16322	1183.02	DQ581031.1|piR-49143	12053	857.782
DQ597975.1|piR-36041	14437	1046.4	DQ597975.1|piR-36041	8879	631.896
DQ593768.1|piR-33880	9552	692.3	DQ592969.1|piR-33081	5046	359.111
DQ581032.1|piR-49144	4115	298.26	DQ581032.1|piR-49144	2390	170.09
DQ597214.1|piR-35280	3053	221.28	DQ593039.1|piR-33151	2345	166.888
DQ575661.1|piR-43773	3052	221.21	DQ598675.1|piR-36741	1725	122.764
DQ592969.1|piR-33081	2858	207.15	DQ594453.1|piR-60565	1720	122.408
DQ598107.1|piR-36173	2462	178.45	DQ593311.1|piR-33423	1714	121.981
rpm: reads count per million reads count
