# Supplementary material for: MicroRNA Expression Profile in Penile Cancer Revealed by Next-Generation Small RNA Sequencing
Source: PLoS One. 2015 Jul 9;10(7):e0131336. doi: 10.1371/journal.pone.0131336 (PMC4497725; doi:10.1371/journal.pone.0131336)
Supplement: S5 Table — (XLS) [file pone.0131336.s013.xls]

## Sheet: Sheet1
Table S5. Differentially expressed piRNAs in adjacent normal and cancerous penile tissues.
piRNA name	Adjacent normal penile tissues		Cancerous penile tissues		Fold change	P value	FDR	Trend
	Absolute count	Relative count (rpm)	Absolute count	Relative count (rpm)
DQ598186.1|piR-36252	99	7.17553	2	0.142335	50.413	5.18083e-22	8.29e-22	-
DQ596745.1|piR-34811	24309	1761.92	1255	89.3152	19.727	0	0	-
DQ593374.1|piR-33486	66	4.78369	8	0.56934	8.40216	2.01394e-11	2.48e-11	-
DQ584699.1|piR-51811	814	58.9988	147	10.4616	5.63955	4.62285e-105	1.85e-104	-
DQ579193.1|piR-47305	431	31.2389	78	5.55107	5.62755	2.69356e-56	6.16e-56	-
DQ595807.1|piR-61919	316	22.9037	71	5.05289	4.53279	2.59951e-36	4.62e-36	-
DQ586430.1|piR-53542	121	8.77009	34	2.4197	3.62446	2.19089e-12	2.92e-12	-
DQ581012.1|piR-49124	859	62.2604	251	17.863	3.48543	1.30556e-76	4.18e-76	-
DQ597485.1|piR-35551	496	35.9501	146	10.3905	3.45992	1.4284e-44	2.86e-44	-
DQ571419.1|piR-31531	112	8.11777	34	2.4197	3.35487	8.97598e-11	1.03e-10	-
DQ575661.1|piR-43773	3052	221.209	1061	75.5087	2.92959	2.01759e-219	1.61e-218	-
DQ593424.1|piR-33536	940	68.1313	332	23.6276	2.88355	2.09821e-67	5.6e-67	-
DQ598646.1|piR-36712	138	10.0023	51	3.62954	2.75579	1.75375e-10	1.87e-10	-
DQ571650.1|piR-31762	255	18.4824	104	7.40142	2.49715	5.95571e-16	8.66e-16	-
DQ597214.1|piR-35280	3053	221.282	1405	99.9904	2.21303	5.22246e-141	2.79e-140	-
DQ598159.1|piR-36225	210	15.2208	100	7.11675	2.13873	2.12577e-10	2.12577e-10	-
DQ587156.1|piR-54268	2	0.14496	62	4.41239	30.4386	2.83074e-13	5.66148e-13	+
DQ593270.1|piR-33382	62	4.49377	996	70.8828	15.7736	2.80833e-177	2.24667e-176	+
DQ598619.1|piR-36685	6	0.434881	77	5.4799	12.6009	2.94808e-14	6.73847e-14	+
DQ596378.1|piR-34444	23	1.66704	147	10.4616	6.27556	1.22013e-20	3.90443e-20	+
DQ570687.1|piR-30799	17	1.23216	66	4.69706	3.81204	2.1525e-07	3.13091e-07	+
DQ593048.1|piR-33160	16	1.15968	59	4.19888	3.62072	1.83483e-06	2.44644e-06	+
DQ598675.1|piR-36741	507	36.7474	1725	122.764	3.34075	1.48403e-141	7.91483e-141	+
DQ593039.1|piR-33151	696	50.4462	2345	166.888	3.30824	8.88672e-190	1.42187e-188	+
DQ582231.1|piR-32343	17	1.23216	57	4.05655	3.29222	8.37973e-06	1.03135e-05	+
DQ598190.1|piR-36256	26	1.88448	85	6.04924	3.21003	6.33485e-08	1.01358e-07	+
DQ595186.1|piR-61298	24	1.73952	66	4.69706	2.7002	2.28271e-05	2.60881e-05	+
DQ598263.1|piR-36329	21	1.52208	57	4.05655	2.66513	0.000103415	0.000103415	+
DQ582496.1|piR-32608	24	1.73952	64	4.55472	2.61837	4.66368e-05	4.97459e-05	+
DQ594465.1|piR-60577	76	5.50849	176	12.5255	2.27385	1.11759e-09	1.98683e-09	+
DQ596470.1|piR-34536	252	18.265	537	38.217	2.09236	6.55085e-23	2.62034e-22	+
DQ570117.1|piR-30229	228	16.5255	481	34.2316	2.07144	2.93646e-20	7.83057e-20	+
rpm: reads count per million reads count
