# Supplementary material for: MicroRNA Expression Profile in Penile Cancer Revealed by Next-Generation Small RNA Sequencing
Source: PLoS One. 2015 Jul 9;10(7):e0131336. doi: 10.1371/journal.pone.0131336 (PMC4497725; doi:10.1371/journal.pone.0131336)
Supplement: S6 Table — (XLS) [file pone.0131336.s014.xls]

## Sheet: Sheet1
Table S6. The top 10 miRNA modifications at the 5' end addition in the miRNA expression profile of adjacent normal penile tissues.
Precursor name	Mature name	5'				3'				5' Added &				5' Trim &
		Added		Trim		Added		Trim		3' Trim		3' Added		3' Trim		3' Added
		total	unique	total	unique	total	unique	total	unique	total	unique	total	unique	total	unique	total	unique
hsa-mir-199a-2	hsa-miR-199a-3p	630	2	7119	1	0	3	3	1	1	1	0	0	6	1	1649	3
hsa-mir-203b	hsa-miR-203b-5p	390	2	13693	1	0	0	0	0	0	0	6	3	7	1	375	5
hsa-mir-3074	hsa-miR-3074-5p	335	2	13852	4	1	1	0	0	18	5	10	2	0	0	0	0
hsa-mir-320a	hsa-miR-320a	242	2	122	1	5	5	107	1	4	2	447	4	5	4	2849	12
hsa-mir-191	hsa-miR-191-5p	233	1	0	0	16482	5	1661	3	0	0	0	0	31	2	1100	6
hsa-mir-203a	hsa-miR-203a	213	2	257	2	0	1	2	1	9	2	535	4	216	1	5822	3
hsa-mir-203b	hsa-miR-203b-3p	213	2	257	2	0	1	2	1	9	2	535	4	216	1	5822	3
hsa-mir-10b	hsa-miR-10b-5p	130	1	0	0	323	2	199	4	0	0	0	0	11	2	178	2
hsa-mir-664a	hsa-miR-664a-5p	129	2	2	1	4	1	138	3	3	1	0	0	14	2	4	2
hsa-mir-10a	hsa-miR-10a-5p	66	1	1	1	935	3	384	4	1	1	0	0	4	2	76	3
