# Supplementary material for: MicroRNA Expression Profile in Penile Cancer Revealed by Next-Generation Small RNA Sequencing
Source: PLoS One. 2015 Jul 9;10(7):e0131336. doi: 10.1371/journal.pone.0131336 (PMC4497725; doi:10.1371/journal.pone.0131336)
Supplement: S7 Table — (XLS) [file pone.0131336.s015.xls]

## Sheet: Sheet1
Table S7. The top 10 miRNA modifications at the 5' end addition in the miRNA expression profile of cancerous penile tissues.
Precursor name	Mature name	5'				3'				5' Added &				5' Trim &
		Added		Trim		Added		Trim		3' Trim		3' Added		3' Trim		3' Added
		total	unique	total	unique	total	unique	total	unique	total	unique	total	unique	total	unique	total	unique
hsa-mir-199b	hsa-miR-199b-3p	1268	1	2	1	0	1	299	1	1205	2	2736	1	10	1	2753	3
hsa-mir-203b	hsa-miR-203b-5p	600	1	11950	3	106	2	289	1	2	2	537	4	0	0	22	4
hsa-mir-3074	hsa-miR-3074-5p	297	2	11019	4	1	1	0	0	5	2	12	2	0	0	1	1
hsa-mir-320a	hsa-miR-320a	168	3	94	1	0	5	0	0	5	2	121	3	3	2	1073	11
hsa-mir-191	hsa-miR-191-5p	137	2	0	0	13583	5	538	4	0	0	0	0	9	2	1002	3
hsa-mir-10b	hsa-miR-10b-5p	120	1	0	0	291	2	225	4	0	0	0	0	7	2	182	3
hsa-mir-664a	hsa-miR-664a-5p	80	2	0	0	5	2	94	4	7	2	0	0	14	2	5	5
hsa-mir-142	hsa-miR-142-3p	51	2	0	0	2509	1	5	3	0	0	0	0	8	2	111	3
hsa-let-7i	hsa-let-7i-5p	45	5	91	3	1086799	15	31446	9	30	7	407	8	7	3	508	19
hsa-mir-23b	hsa-miR-23b-5p	42	1	23	1	315	1	14	2	7	2	9	1	8	2	164	10
